# Supplementary material for: Molecular states during acute COVID-19 reveal distinct etiologies of long-term sequelae
Source: Nat Med. 2022 Dec 8;29(1):236–46. doi: 10.1038/s41591-022-02107-4 (PMC9873574; doi:10.1038/s41591-022-02107-4)
Supplement: Supplementary file 3 — S1A Full Cohort Description: Population description for full cohort of 232 subjects. S1B RNA-seq Cohort Description: Population description for core cohort of 165 subjects with RNA-seq data. S1C Symptoms vs. Clinical Data: Table of tests for dependence of PASC symptoms on medications, labs and comorbidities. S1D Symptoms vs. Anti-Spike Ab: Table of tests for dependence of PASC symptoms on anti-spike antibody titers. S1E Symptoms vs. Cell Type Fraction: Table of tests for dependence of PASC symptoms on estimated cell type fractions. [file 41591_2022_2107_MOESM3_ESM.xlsx]

## Sheet: Description
Item Type	Item	Description
Sheet	Description	Description of sheets and columns
Sheet	S1A Full Cohort Description	Population description for full cohort of 232 subjects
Sheet	S1B RNA-seq Cohort Description	Population description for core cohort of 165 subjects with RNA-seq data
Sheet	S1C Symptoms vs. Clinical Data	Table of tests for dependence of PASC symptoms on medications, labs, and comorbidities
Sheet	S1D Symptoms vs. Anti-Spike Ab	Table of tests for dependence of PASC symptoms on anti-Spike antibody titers
Sheet	S1E Symptoms vs. Cell Type Fraction	Table of tests for dependence of PASC symptoms on estimated cell type fractions
Row	Total	All subjects
Row	Severity	Subjects grouped by maximum COVID-19 severity level recorded during their COVID-19 related hospital stay. EOD = end organ damage
Row	ICU	Subjects grouped by whether they were admitted to the ICU during their COVID-19 related hospital stay
Row	PASC checklist	Subjects who reported PASC Symptoms
Column	Item Type	Type of table component described
Column	Item	Table component described
Column	Description	Description of table component
Column	Total Subjects	Count of total subjects matching each row criterion
Column	Sex	Count of male and female subjects matching each row criterion
Column	Age	Age distribution of subjects matching each row criterion
Column	Race	Counts of each race for subjects matching each row criterion
Column	Ethnicity	Counts of ethnicities for subjects matching each row criterion
Column	Any comorbidity	Count of subjects with any comorbidity matching each row criterion
Column	Acute comorbidities	Counts of subjects with acute comorbidities matching each row criterion
Column	Chronic comorbidities	Counts of subjects with chronic comorbidities matching each row criterion
Column	RNA-seq Total Samples	Count of total RNA-seq samples from subjects matching each row criterion
Column	DV200 %	Mean and standard deviation of DV200 % for RNA-seq samples from subjects matching each row criterion
Column	Symptom	PASC symptom
Column	Control_No_Symptom	Count of control subjects who did not report the symptom
Column	COVID19_No_Symptom	Count of COVID-19 positive subjects who did not report the symptom
Column	Control_With_Symptom	Count of control subjects who reported the symptom
Column	COVID19_With_Symptom	Count of COVID-19 positive subjects who reported the symptom
Column	Control_Symptom_Fraction	Fraction of control subjects who reported the symptom
Column	COVID19_Symptom_Fraction	Fraction of COVID-19 positive subjects who reported the symptom
Column	Odds.Ratio	Fisher's exact test odds ratio
Column	P.Value	p-value for one-sided Fisher's exact test (Symptom Prevalence) or dream mixed model t-test (Symptoms vs. Clinical Data, Symptoms vs. Anti-Spike Ab, Symptoms vs. Cell Type Fraction)
Column	adj.P.Val	p-value corrected for multiple testing by Benjamini-Hochberg method
Column	Clinical_Data_Element	Clinical data element tested for association with symptom
Column	Clinical_Data_Category	Category of clinical data element
Column	logFC	log2 fold change of item tested. Items with a positive association with the symptom have a positive logFC. Magnitudes of logFC values for are difficult to interpret in this context, but signs are meaningful.
Column	AntiSpikeAbClass	Class of anti-Spike antibody tested for association with symptom
Column	CellType	Cell type fraction tested for association with symptom

## Sheet: S1A Full Cohort Description
			Sex		Age				Race								Ethnicity					Acute comorbidities						Chronic comorbidities
		Total Subjects	Female	Male	Mean	StDev	Min	Max	American Indian/Alaska Native	Asian	Black or African American	More Than One Race	Native Hawaiian or Other Pacific Islander	Unknown/Prefer not to say	White	Not reported	Hispanic or Latino	NOT Hispanic or Latino	Unknown/Prefer not to say	Not reported	Any comorbidity	Acute respiratory distress syndrome	Acute kidney injury	Acute venous thromboembolism	Cerebral infarction	Intracerebral hemorrhage	Acute myocardial infarction	Prior asthma	Prior chronic obstructive pulmonary disease	Prior hypertension	Prior obstructive sleep apnea	Prior diabetes	Prior chronic kidney disease	Prior cancer	Prior coronary artery disease	Prior atrial fibrillation	Prior heart failure	Prior chronic viral hepatitis	Prior alcoholic/non-alcoholic liver disease	Prior Crohns disease	Prior ulcerative colitis
	Total	232	97	135	57.694	16.2141	19	>89	3	25	56	16	1	41	89	1	67	161	3	1	132	3	17	2	5	2	1	15	11	83	12	54	28	22	26	18	17	3	6	2	1
Severity	Moderate COVID-19	142	63	79	57.7183	16.6117	19	>89	2	13	34	11	0	28	53	1	44	95	2	1	80	0	11	2	2	1	1	10	5	50	4	28	20	13	17	11	11	3	4	2	1
	Severe COVID-19	53	21	32	57.6792	15.7429	20	89	1	7	15	1	1	6	22	0	10	42	1	0	27	0	2	0	1	1	0	4	5	18	6	16	2	5	4	4	4	0	1	0	0
	Severe COVID-19 with EOD	37	13	24	57.6216	15.7522	23	89	0	5	7	4	0	7	14	0	13	24	0	0	25	3	4	0	2	0	0	1	1	15	2	10	6	4	5	3	2	0	1	0	0
ICU	ICU Encounter	54	20	34	55	15.4358	20	80	0	4	11	4	0	10	25	0	17	37	0	0	35	3	5	0	2	2	0	5	3	19	3	20	8	4	8	7	6	1	4	0	1
	No ICU Encounter	178	77	101	58.5112	16.3973	19	>89	3	21	45	12	1	31	64	1	50	124	3	1	97	0	12	2	3	0	1	10	8	64	9	34	20	18	18	11	11	2	2	2	0
PASC checkllist	Any PASC Symptom	195	87	108	57.9795	16.2389	22	>89	2	22	46	15	1	31	77	1	56	136	2	1	114	3	12	2	5	2	1	14	9	70	12	47	24	19	21	18	14	3	5	2	0
	No PASC Symptoms	37	10	27	56.1892	16.2204	19	88	1	3	10	1	0	10	12	0	11	25	1	0	18	0	5	0	0	0	0	1	2	13	0	7	4	3	5	0	3	0	1	0	1
	Daily Mood Worse	66	34	32	55.8636	16.1015	22	>89	0	7	16	3	1	13	25	1	17	46	2	1	41	1	4	1	1	1	0	9	3	27	8	19	8	5	9	9	7	1	1	0	0
	Health Worse	101	48	53	57.009>8909>89099	15.102	22	>89	0	12	24	4	1	19	40	1	24	74	2	1	54	2	6	1	3	2	0	8	5	34	6	24	8	6	7	9	5	2	2	0	0
	Quality Of Life Worse	81	37	44	57.9136	16.2428	22	>89	0	8	17	2	1	14	38	1	17	61	2	1	47	2	6	1	2	2	0	6	5	30	7	21	8	6	8	11	8	1	3	0	0
	Anxiety/Depression	64	36	28	55.7344	15.8387130584>898	24	>89	1	6	14	5	1	13	23	1	24	37	2	1	34	2	4	0	2	1	0	5	4	23	4	17	5	4	6	9	4	1	0	0	0
	Cavities/Teeth Problems	28	14	14	55.5	13.6937	25	75	0	3	6	1	1	7	10	0	9	18	1	0	17	1	1	0	0	0	0	4	0	11	0	8	1	4	4	2	1	0	1	0	0
	Chest Pain/Cardiac Issues	42	22	20	56.3095	16.8646	22	88	0	5	12	1	0	5	19	0	7	33	2	0	29	1	3	0	3	0	0	4	3	19	4	13	5	5	5	8	4	2	2	0	0
	Eating More/Less	82	46	36	57.6951	16.1511	22	>89	1	6	27	5	0	13	29	1	22	57	2	1	52	1	4	0	4	1	1	8	3	31	4	25	12	7	9	9	9	2	3	1	0
	Hair Loss	58	39	19	56.1379	14.7117>895643465	24	89	0	7	10	3	1	12	25	0	23	33	2	0	30	0	2	0	1	0	0	8	2	19	3	17	4	4	4	9	4	1	1	0	0
	Headaches	50	25	25	56.62	15.1979	24	89	0	2	10	5	1	12	20	0	21	28	1	0	28	0	2	0	2	0	0	6	1	17	3	15	4	2	4	4	3	2	2	0	0
	Increased Mucus	39	21	18	62.0513	17.3083	24	>89	0	3	7	1	0	8	19	1	9	28	1	1	25	1	2	1	2	0	0	4	1	18	2	10	0	4	5	2	4	0	0	0	0
	Joint Pain	74	32	42	57.7297	14.4623	24	87	1	8	18	4	1	12	30	0	23	49	2	0	46	2	2	0	4	1	1	3	3	30	4	25	6	9	8	6	3	2	2	1	0
	Liver Issues	5	2	3	58.2	19.2666	25	74	0	1	1	0	0	0	3	0	0	5	0	0	2	0	0	0	0	0	0	1	1	2	0	0	2	0	0	0	0	0	0	0	0
	Lung Problems	34	17	17	62.6765	15.1512	32	87	0	3	8	2	0	6	15	0	12	21	1	0	19	1	0	0	1	0	1	2	4	16	1	10	3	4	4	2	4	0	0	0	0
	Memory/Thought Problems	83	38	45	56.975>8936144578	15.5978	24	>89	1	9	20	6	0	10	36	1	20	61	1	1	46	0	2	0	3	1	0	5	5	30	4	20	9	11	10	8	5	2	1	0	0
	Muscle Pain	72	29	43	56.7639	13.9562	24	87	0	7	18	3	1	15	28	0	24	47	1	0	44	2	5	0	4	1	0	6	3	27	3	19	6	6	7	4	2	0	2	0	0
	Nausea/Diarrhea/Vomiting	29	12	17	55.5517	18.9936	22	86	1	2	8	3	0	2	13	0	8	21	0	0	17	0	1	0	1	1	1	3	3	11	2	10	8	2	5	4	3	0	1	0	0
	Need Supplemental O2	15	6	9	71.4667	9.75314	61	89	1	1	5	0	0	1	7	0	2	13	0	0	10	0	1	0	1	0	0	2	4	9	2	4	2	2	2	2	3	1	0	0	0
	Pneumonia	10	6	4	62.1	11.8832	42	81	0	1	3	1	0	1	4	0	2	7	1	0	5	0	0	0	0	1	0	1	1	4	1	3	1	0	2	2	1	0	0	0	0
	Shortness Of Breath	63	27	36	59.3492	15.8767	24	>89	1	5	16	2	1	10	28	0	15	46	2	0	39	1	0	0	2	1	1	4	5	29	3	18	8	3	10	7	6	1	2	1	0
	Skin Rash	28	13	15	56.5357	18.1608	22	86	0	2	3	4	0	4	15	0	10	18	0	0	20	0	2	0	2	0	0	2	2	11	2	8	3	6	4	5	7	0	1	1	0
	Sleep Problems	68	34	34	58.6765	14.7167	24	87	0	7	14	4	1	14	27	1	21	44	2	1	46	2	3	1	4	1	1	4	5	29	5	24	8	8	8	8	5	0	2	0	0
	Smell/Taste Problems	36	16	20	57.0833	15.4852	24	86	0	1	9	5	0	2	18	1	6	28	1	1	18	0	4	1	0	0	1	3	1	9	3	10	3	4	4	2	3	0	0	0	0
	Sore Throat	12	4	8	60.3333	20.2589	32	83	0	0	2	1	0	3	6	0	4	7	1	0	8	0	0	0	0	0	0	1	0	5	1	4	1	1	2	3	1	1	1	0	0
	Toe Problems	30	13	17	57.8667	13.1089	33	82	0	2	8	3	0	5	12	0	12	18	0	0	18	0	1	0	0	2	0	2	0	14	3	12	2	3	3	2	0	0	0	0	0
	Weakness/Fatigue	96	42	54	58.0833	14.7667240>890234	24	87	1	10	19	5	1	15	44	1	25	68	2	1	55	1	4	0	2	2	1	6	4	39	7	28	10	8	14	10	7	2	2	1	0

## Sheet: S1B RNA-seq Cohort Description
			Sex		Age				Race							Ethnicity				Acute comorbidities						Chronic comorbidities													RNA-seq	DV200 %
		Total Subjects	Female	Male	Mean	StDev	Min	Max	American Indian/Alaska Native	Asian	Black or African American	More Than One Race	Native Hawaiian or Other Pacific Islander	Unknown/Prefer not to say	White	Hispanic or Latino	NOT Hispanic or Latino	Unknown/Prefer not to say	Any comorbidity	Acute respiratory distress syndrome	Acute kidney injury	Acute venous thromboembolism	Cerebral infarction	Intracerebral hemorrhage	Acute myocardial infarction	Prior asthma	Prior chronic obstructive pulmonary disease	Prior hypertension	Prior obstructive sleep apnea	Prior diabetes	Prior chronic kidney disease	Prior cancer	Prior coronary artery disease	Prior atrial fibrillation	Prior heart failure	Prior chronic viral hepatitis	Prior alcoholic/non-alcoholic liver disease	Prior Crohns disease	Total Samples	Mean	StDev
	Total	165	75	90	59.5152	16.3706	22	>89	2	21	40	9	1	36	56	54	108	3	115	3	15	2	4	1	1	13	11	75	10	47	25	20	23	16	15	2	3	1	361	93.2393	3.28768
Severity	Moderate COVID-19	95	46	49	60.3895	16.5705	22	>89	1	10	24	5	0	23	32	32	61	2	66	0	9	2	1	1	1	9	5	43	3	24	17	11	14	10	9	2	1	1	177	93.2545	3.27528
	Severe COVID-19	39	19	20	58.8718	16.02	24	89	1	7	11	0	1	6	13	9	29	1	25	0	2	0	1	0	0	3	5	17	5	14	2	5	4	4	4	0	1	0	80	93.9918	2.51367
	Severe COVID-19 with EOD	31	10	21	57.6452	16.5238	23	89	0	4	5	4	0	7	11	13	18	0	24	3	4	0	2	0	0	1	1	15	2	9	6	4	5	2	2	0	1	0	104	92.6344	3.71379
ICU	ICU Encounter	34	11	23	53.7353	14.5754	24	76	0	3	5	3	0	9	14	14	20	0	25	3	4	0	2	1	0	3	1	14	2	12	6	2	5	4	4	0	2	0	104	93.2064	3.13245
	No ICU Encounter	131	64	67	61.0153	16.5274	22	>89	2	18	35	6	1	27	42	40	88	3	90	0	11	2	2	0	1	10	10	61	8	35	19	18	18	12	11	2	1	1	257	93.2525	3.35431
PASC checkllist	Any PASC Symptom	140	66	74	59.6714	16.7437	22	>89	1	18	34	8	1	28	50	45	93	2	101	3	11	2	4	1	1	12	9	63	10	42	22	18	18	16	13	2	3	1	304	93.3105	3.32493
	No PASC Symptoms	25	9	16	58.64	14.3756	26	88	1	3	6	1	0	8	6	9	15	1	14	0	4	0	0	0	0	1	2	12	0	5	3	2	5	0	2	0	0	0	57	92.8595	3.08136
	Daily Mood Worse	53	26	27	57.8113	15.9592	22	>89	0	6	14	2	1	11	19	15	36	2	37	1	3	1	0	1	0	8	3	26	8	19	8	5	7	9	7	1	1	0	119	92.8087	3.80677
	Health Worse	73	35	38	58.9178	15.5177	22	>89	0	10	18	2	1	17	25	20	51	2	49	2	5	1	2	1	0	7	5	32	5	22	8	6	6	8	5	2	2	0	157	93.1187	3.42352
	Quality Of Life Worse	60	25	35	59.9	16.2394	22	>89	0	8	12	1	1	11	27	14	44	2	41	2	5	1	1	1	0	5	5	27	5	19	7	6	6	9	7	1	2	0	130	93.0557	3.35459
	Anxiety/Depression	47	25	22	57.4681	16.2465	24	>89	0	5	11	3	1	12	15	19	26	2	31	2	3	0	1	1	0	5	4	22	4	16	5	4	6	9	4	1	0	0	112	93.0101	3.50527
	Cavities/Teeth Problems	18	10	8	60.2778	11.6205	39	75	0	1	5	0	1	7	4	8	9	1	15	1	1	0	0	0	0	3	0	11	0	7	1	4	3	1	1	0	1	0	43	92.4044	3.28419
	Chest Pain/Cardiac Issues	34	16	18	56.7941	18.3399	22	88	0	5	9	1	0	5	14	7	25	2	25	1	3	0	2	0	0	4	3	18	4	11	5	4	5	7	4	1	1	0	68	93.5056	3.03909
	Eating More/Less	62	34	28	58.8226	16.7386	22	>89	1	5	20	5	0	12	19	20	40	2	48	1	4	0	3	1	1	8	3	30	3	23	11	6	8	7	8	1	1	1	144	93.4028	3.39292
	Hair Loss	37	30	7	57.2973	16.1208	24	89	0	4	7	1	1	12	12	19	16	2	26	0	2	0	1	0	0	7	2	18	3	14	4	3	3	8	4	0	0	0	80	93.1335	3.46297
	Headaches	36	20	16	57.8333	16.0597	24	89	0	1	7	1	1	11	15	16	19	1	23	0	1	0	2	0	0	6	1	15	3	12	4	1	4	3	3	1	1	0	83	92.8	3.74466
	Increased Mucus	31	17	14	65.4839	16.1717	24	>89	0	2	7	0	0	7	15	8	22	1	24	1	1	1	2	0	0	4	1	18	2	10	0	4	5	2	4	0	0	0	70	93.5767	2.95344
	Joint Pain	56	25	31	59.4464	15.4989	24	87	1	7	14	2	1	12	19	20	34	2	42	2	2	0	3	1	1	3	3	29	4	22	6	8	8	5	3	1	1	1	126	93.4745	3.01698
	Liver Issues	4	2	2	57.75	22.2167	25	74	0	1	1	0	0	0	2	0	4	0	2	0	0	0	0	0	0	1	1	2	0	0	2	0	0	0	0	0	0	0	7	92.3714	4.28513
	Lung Problems	26	13	13	64.3462	16.2922	32	87	0	2	6	2	0	6	10	11	14	1	19	1	0	0	1	0	1	2	4	16	1	10	3	4	4	2	4	0	0	0	61	94.1721	2.15276
	Memory/Thought Problems	63	29	34	59.0952	15.7937	24	>89	1	7	17	3	0	10	25	18	44	1	42	0	2	0	2	1	0	5	5	29	4	17	9	10	10	7	5	1	0	0	139	92.8988	3.68067
	Muscle Pain	55	26	29	56.7636	15.2994	24	87	0	6	16	1	1	13	18	20	34	1	39	2	4	0	3	1	0	6	3	25	3	17	6	6	6	3	2	0	2	0	118	93.4115	2.85573
	Nausea/Diarrhea/Vomiting	24	12	12	53.6667	19.9056	22	86	1	2	6	3	0	1	11	7	17	0	14	0	1	0	1	1	1	3	3	9	1	8	6	2	4	2	2	0	0	0	53	93.7481	2.93292
	Need Supplemental O2	13	6	7	72.9231	9.67352	62	89	1	0	5	0	0	1	6	2	11	0	10	0	1	0	1	0	0	2	4	9	2	4	2	2	2	2	3	1	0	0	27	93.1933	3.69014
	Pneumonia	8	5	3	64.375	10.8356	49	81	0	1	3	1	0	1	2	1	6	1	5	0	0	0	0	1	0	1	1	4	1	3	1	0	2	2	1	0	0	0	17	94.64	1.80591
	Shortness Of Breath	46	18	28	60.2826	17.2339	24	>89	1	3	14	1	1	9	17	11	33	2	35	1	0	0	1	1	1	3	5	27	2	17	7	3	8	6	5	1	1	1	106	93.6168	3.03997
	Skin Rash	21	10	11	61.381	15.1508	36	86	0	1	3	2	0	3	12	8	13	0	16	0	2	0	1	0	0	2	2	9	1	7	2	6	3	4	6	0	0	0	59	93.5783	3.14345
	Sleep Problems	56	28	28	59.7679	15.3244	24	87	0	6	13	3	1	13	20	19	35	2	42	2	2	1	3	1	1	4	5	28	5	22	8	8	8	7	5	0	2	0	123	93.0281	3.42007
	Smell/Taste Problems	22	11	11	63.0909	11.6042	42	86	0	1	7	2	0	2	10	5	16	1	16	0	4	1	0	0	1	3	1	8	3	8	3	4	4	1	3	0	0	0	50	91.877	4.54059
	Sore Throat	7	3	4	63.4286	23.5362	32	83	0	0	1	0	0	2	4	2	4	1	5	0	0	0	0	0	0	1	0	3	0	2	0	1	1	1	0	1	0	0	13	94.4369	1.67716
	Toe Problems	19	10	9	60.9474	13.3644	39	82	0	1	6	1	0	5	6	10	9	0	15	0	1	0	0	1	0	1	0	12	2	9	2	3	3	1	0	0	0	0	43	93.0844	3.33576
	Weakness/Fatigue	65	28	37	59.4308	15.5171	24	87	1	8	15	1	1	14	25	19	44	2	48	1	4	0	1	1	1	4	4	36	5	24	9	7	12	8	6	1	0	1	138	93.2006	3.34033

## Sheet: S1C Symptoms vs. Clinical Data
Symptom	Clinical_Data_Element	Clinical_Data_Category	logFC	adj.P.Val
Anxiety/Depression	COMORBID_ALCOHOLIC_NONALCOHOLIC_LIVER_DISEASE	Comorbidity	-0.0188064	0.919327
Anxiety/Depression	COMORBID_ASTHMA	Comorbidity	0.0072426	0.948939
Anxiety/Depression	COMORBID_ATRIAL_FIBRILLATION	Comorbidity	0.0851046	0.919327
Anxiety/Depression	COMORBID_CANCER_FLAG	Comorbidity	-0.0149239	0.919327
Anxiety/Depression	COMORBID_CHRONIC_KIDNEY_DISEASE	Comorbidity	-0.0432564	0.919327
Anxiety/Depression	COMORBID_CHRONIC_VIRAL_HEPATITIS	Comorbidity	0.00504334	0.925822
Anxiety/Depression	COMORBID_COPD	Comorbidity	0.029537	0.919327
Anxiety/Depression	COMORBID_CORONARY_ARTERY_DISEASE	Comorbidity	0.00786895	0.957867
Anxiety/Depression	COMORBID_CROHNS_DISEASE	Comorbidity	-0.0138209	0.919327
Anxiety/Depression	COMORBID_DIABETES	Comorbidity	0.00985152	0.957867
Anxiety/Depression	COMORBID_HEART_FAILURE	Comorbidity	-0.013677	0.919327
Anxiety/Depression	COMORBID_HTN	Comorbidity	0.0495989	0.919327
Anxiety/Depression	COMORBID_OBSTRUCTIVE_SLEEP_APNEA	Comorbidity	0.0278729	0.919327
Anxiety/Depression	COMORBID_ULCERATIVE_COLITIS	Comorbidity	-0.011969	0.919327
Anxiety/Depression	LAB_ALBUMIN_Median	Lab Value	0.045914	0.919327
Anxiety/Depression	LAB_ALT_Median	Lab Value	-6.30118	0.919327
Anxiety/Depression	LAB_ANION_GAP_Median	Lab Value	0.234523	0.919327
Anxiety/Depression	LAB_AST_Median	Lab Value	-3.97893	0.919327
Anxiety/Depression	LAB_BASE_EXCESS_ARTERIAL_Median	Lab Value	-0.187917	0.957867
Anxiety/Depression	LAB_BASE_EXCESS_VENOUS_Median	Lab Value	0.198498	0.919327
Anxiety/Depression	LAB_BASOPHIL_NUMBER_Median	Lab Value	0.00180354	0.919327
Anxiety/Depression	LAB_BASOPHIL_PERCENT_Median	Lab Value	-0.00740093	0.944496
Anxiety/Depression	LAB_BRAIN_NATRIURETIC_PROTEIN_Median	Lab Value	-113.478	0.919327
Anxiety/Depression	LAB_BUN_Median	Lab Value	0.188308	0.957867
Anxiety/Depression	LAB_C_REACTIVE_PROTEIN_Median	Lab Value	0.804765	0.957867
Anxiety/Depression	LAB_C_REATIVE_PROTEIN_HS_Median	Lab Value	8.32579	0.957867
Anxiety/Depression	LAB_CALCIUM_Median	Lab Value	0.0448695	0.919327
Anxiety/Depression	LAB_CARBOXYHEMOGLOBIN_ARTERIAL_Median	Lab Value	-0.0522	0.919327
Anxiety/Depression	LAB_CHLORIDE_Median	Lab Value	-0.608462	0.919327
Anxiety/Depression	LAB_CO2_TOTAL_Median	Lab Value	0.156213	0.919327
Anxiety/Depression	LAB_CREATINE_KINASE_MB_Median	Lab Value	2.49419	0.919327
Anxiety/Depression	LAB_CREATINE_KINASE_Median	Lab Value	417.32	0.919327
Anxiety/Depression	LAB_D_DIMER_Median	Lab Value	-0.119257	0.919327
Anxiety/Depression	LAB_DEOXYHEMOGLOBIN_ARTERIAL_Median	Lab Value	-1.36537	0.919327
Anxiety/Depression	LAB_EGFR_Median	Lab Value	5.07117	0.919327
Anxiety/Depression	LAB_EOSINOPHIL_NUMBER_Median	Lab Value	0.00307928	0.957867
Anxiety/Depression	LAB_EOSINOPHIL_PERCENT_Median	Lab Value	-0.251144	0.919327
Anxiety/Depression	LAB_ESR_Median	Lab Value	-12.4045	0.919327
Anxiety/Depression	LAB_FERRITIN_Median	Lab Value	-250.605	0.919327
Anxiety/Depression	LAB_FIBRINOGEN_Median	Lab Value	17.8556	0.919327
Anxiety/Depression	LAB_GLUCOSE_Median	Lab Value	3.21275	0.919327
Anxiety/Depression	LAB_HAPTOGLOBIN_Median	Lab Value	49.9782	0.919327
Anxiety/Depression	LAB_HCO3_ARTERIAL_Median	Lab Value	0.385718	0.925822
Anxiety/Depression	LAB_HCO3_VENOUS_Median	Lab Value	0.332951	0.919327
Anxiety/Depression	LAB_HEMATOCRIT_Median	Lab Value	1.37203	0.919327
Anxiety/Depression	LAB_HEMOGLOBIN_A1C_Median	Lab Value	-0.407315	0.919327
Anxiety/Depression	LAB_HEMOGLOBIN_ARTERIAL_Median	Lab Value	-0.169068	0.940148
Anxiety/Depression	LAB_HEMOGLOBIN_Median	Lab Value	0.455312	0.919327
Anxiety/Depression	LAB_INR_Median	Lab Value	-0.0297867	0.919327
Anxiety/Depression	LAB_INTERLEUKIN_1_BETA_Median	Lab Value	0.254138	0.919327
Anxiety/Depression	LAB_INTERLEUKIN_6_Median	Lab Value	139.782	0.919327
Anxiety/Depression	LAB_INTERLEUKIN_8_Median	Lab Value	80.4752	0.919327
Anxiety/Depression	LAB_LACTATE_ARTERIAL_Median	Lab Value	0.0609005	0.919327
Anxiety/Depression	LAB_LDH_Median	Lab Value	0.148615	0.994753
Anxiety/Depression	LAB_LYMPHOCYTE_NUMBER_Median	Lab Value	-0.190671	0.919327
Anxiety/Depression	LAB_LYMPHOCYTE_PERCENT_Median	Lab Value	-1.39342	0.919327
Anxiety/Depression	LAB_MCH_Median	Lab Value	0.318869	0.919327
Anxiety/Depression	LAB_MCHC_Median	Lab Value	0.039	0.925822
Anxiety/Depression	LAB_MCV_Median	Lab Value	0.814817	0.919327
Anxiety/Depression	LAB_MEAN_PLATELET_VOLUME_Median	Lab Value	-0.296507	0.919327
Anxiety/Depression	LAB_METHEMOGLOBIN_ARTERIAL_Median	Lab Value	-0.153773	0.925822
Anxiety/Depression	LAB_MONOCYTE_NUMBER_Median	Lab Value	-0.0321959	0.919327
Anxiety/Depression	LAB_MONOCYTE_PERCENT_Median	Lab Value	-0.230167	0.919327
Anxiety/Depression	LAB_NEUTROPHIL_NUMBER_Median	Lab Value	0.581895	0.919327
Anxiety/Depression	LAB_NEUTROPHIL_PERCENT_Median	Lab Value	2.80293	0.919327
Anxiety/Depression	LAB_O2_SATURATION_ARTERIAL_Median	Lab Value	1.05003	0.919327
Anxiety/Depression	LAB_O2_SATURATION_VENOUS_Median	Lab Value	0.696845	0.919327
Anxiety/Depression	LAB_OXYHEMOGLOBIN_ARTERIAL_Median	Lab Value	-1.53868	0.919327
Anxiety/Depression	LAB_PC02_VENOUS_Median	Lab Value	0.430642	0.919327
Anxiety/Depression	LAB_PCO2_ARTERIAL_Median	Lab Value	3.26298	0.919327
Anxiety/Depression	LAB_PH_ARTERIAL_Median	Lab Value	-0.0254143	0.919327
Anxiety/Depression	LAB_PH_VENOUS_Median	Lab Value	0.00223029	0.919327
Anxiety/Depression	LAB_PLATELET_Median	Lab Value	19.507	0.919327
Anxiety/Depression	LAB_PO2_ARTERIAL_Median	Lab Value	-0.706942	0.957867
Anxiety/Depression	LAB_PO2_VENOUS_Median	Lab Value	-1.0676	0.919327
Anxiety/Depression	LAB_POTASSIUM_Median	Lab Value	0.0327555	0.919327
Anxiety/Depression	LAB_PROCALCITONIN_Median	Lab Value	0.0832472	0.957867
Anxiety/Depression	LAB_PROTHROMBIN_TIME_Median	Lab Value	-0.247848	0.919327
Anxiety/Depression	LAB_PTT_Median	Lab Value	1.01537	0.919327
Anxiety/Depression	LAB_RBC_COUNT_Median	Lab Value	0.103603	0.919327
Anxiety/Depression	LAB_SERUM_CREATININE_Median	Lab Value	-0.423293	0.919327
Anxiety/Depression	LAB_SODIUM_Median	Lab Value	-0.743486	0.919327
Anxiety/Depression	LAB_TNF_ALPHA_Median	Lab Value	14.4643	0.919327
Anxiety/Depression	LAB_TOTAL_BILIRUBIN_Median	Lab Value	-0.100857	0.919327
Anxiety/Depression	LAB_TOTAL_PROTEIN_Median	Lab Value	0.0988602	0.919327
Anxiety/Depression	LAB_TROPONIN_I_Median	Lab Value	-0.221673	0.919327
Anxiety/Depression	LAB_URIC_ACID_Median	Lab Value	0.858108	0.919327
Anxiety/Depression	LAB_WBC_Median	Lab Value	-0.234928	0.919327
Anxiety/Depression	MED_APIXABAN	Medication	0.011113	0.925822
Anxiety/Depression	MED_AZITHROMYCIN	Medication	-0.00640409	0.940148
Anxiety/Depression	MED_DEXAMETHASONE	Medication	0.00294696	0.957867
Anxiety/Depression	MED_DOBUTAMINE	Medication	-0.00574927	0.919327
Anxiety/Depression	MED_DOPAMINE	Medication	-0.00636814	0.919327
Anxiety/Depression	MED_ECULIZUMAB	Medication	-0.00226324	0.919327
Anxiety/Depression	MED_ENOXAPARIN	Medication	0.0142942	0.939976
Anxiety/Depression	MED_EPINEPHRINE	Medication	-0.00475597	0.919327
Anxiety/Depression	MED_FAMOTIDINE	Medication	0.0387534	0.919327
Anxiety/Depression	MED_GIMISILUMAB	Medication	-0.00226422	0.919327
Anxiety/Depression	MED_HEPARIN	Medication	-0.0211873	0.919327
Anxiety/Depression	MED_HYDROCORTISONE	Medication	-0.000545999	0.919327
Anxiety/Depression	MED_HYDROXYCHLOROQUINE	Medication	0.0678984	0.919327
Anxiety/Depression	MED_METHOTREXATE	Medication	-0.00100613	0.919327
Anxiety/Depression	MED_METHYLPREDNISOLONE	Medication	0.0250785	0.919327
Anxiety/Depression	MED_MILRINONE	Medication	-0.00373047	0.919327
Anxiety/Depression	MED_NO_ppm	Medication	-0.00612796	0.919327
Anxiety/Depression	MED_NOREPINEPHRINE_LEVOPHED	Medication	-0.0162737	0.919327
Anxiety/Depression	MED_PHENYLEPHRINE	Medication	0.00529217	0.919327
Anxiety/Depression	MED_PREDNISONE	Medication	0.000288889	0.994753
Anxiety/Depression	MED_REMDESIVIR	Medication	0.0224089	0.919327
Anxiety/Depression	MED_RITUXIMAB	Medication	-0.00100613	0.919327
Anxiety/Depression	MED_RIVAROXABAN	Medication	0.00911914	0.919327
Anxiety/Depression	MED_SARILUMAB	Medication	0.00103926	0.919327
Anxiety/Depression	MED_TISSUE_PLASMINOGEN_ACTIVATOR	Medication	0.00404351	0.919327
Anxiety/Depression	MED_TOCILIZUMAB	Medication	0.000953984	0.919327
Anxiety/Depression	MED_VASOPRESSIN_VASOSTRICT	Medication	-0.00703575	0.919327
Anxiety/Depression	MED_WARFARIN_COUMADIN	Medication	-0.00405793	0.919327
Cavities/Teeth Problems	COMORBID_ALCOHOLIC_NONALCOHOLIC_LIVER_DISEASE	Comorbidity	0.00760134	0.912586
Cavities/Teeth Problems	COMORBID_ASTHMA	Comorbidity	0.10804	0.659282
Cavities/Teeth Problems	COMORBID_ATRIAL_FIBRILLATION	Comorbidity	-0.00859174	0.925645
Cavities/Teeth Problems	COMORBID_CANCER_FLAG	Comorbidity	0.126209	0.659282
Cavities/Teeth Problems	COMORBID_CHRONIC_KIDNEY_DISEASE	Comorbidity	-0.0870811	0.743876
Cavities/Teeth Problems	COMORBID_CHRONIC_VIRAL_HEPATITIS	Comorbidity	-0.0137006	0.862786
Cavities/Teeth Problems	COMORBID_COPD	Comorbidity	-0.045072	0.811093
Cavities/Teeth Problems	COMORBID_CORONARY_ARTERY_DISEASE	Comorbidity	0.0397246	0.862786
Cavities/Teeth Problems	COMORBID_CROHNS_DISEASE	Comorbidity	-0.0114677	0.862786
Cavities/Teeth Problems	COMORBID_DIABETES	Comorbidity	0.0567985	0.862786
Cavities/Teeth Problems	COMORBID_HEART_FAILURE	Comorbidity	-0.0410506	0.862786
Cavities/Teeth Problems	COMORBID_HTN	Comorbidity	0.132397	0.664871
Cavities/Teeth Problems	COMORBID_OBSTRUCTIVE_SLEEP_APNEA	Comorbidity	-0.0210713	0.887056
Cavities/Teeth Problems	COMORBID_ULCERATIVE_COLITIS	Comorbidity	-0.00965338	0.862786
Cavities/Teeth Problems	LAB_ALBUMIN_Median	Lab Value	0.134033	0.664871
Cavities/Teeth Problems	LAB_ALT_Median	Lab Value	-9.06977	0.826771
Cavities/Teeth Problems	LAB_ANION_GAP_Median	Lab Value	1.02891	0.659282
Cavities/Teeth Problems	LAB_AST_Median	Lab Value	-1.20179	0.913519
Cavities/Teeth Problems	LAB_BASE_EXCESS_ARTERIAL_Median	Lab Value	-3.66427	0.659282
Cavities/Teeth Problems	LAB_BASE_EXCESS_VENOUS_Median	Lab Value	-0.949293	0.664871
Cavities/Teeth Problems	LAB_BASOPHIL_NUMBER_Median	Lab Value	0.00325173	0.862786
Cavities/Teeth Problems	LAB_BASOPHIL_PERCENT_Median	Lab Value	-0.017737	0.887056
Cavities/Teeth Problems	LAB_BRAIN_NATRIURETIC_PROTEIN_Median	Lab Value	-204.179	0.862786
Cavities/Teeth Problems	LAB_BUN_Median	Lab Value	5.94051	0.659282
Cavities/Teeth Problems	LAB_C_REACTIVE_PROTEIN_Median	Lab Value	-4.49403	0.887056
Cavities/Teeth Problems	LAB_C_REATIVE_PROTEIN_HS_Median	Lab Value	-103.351	0.862786
Cavities/Teeth Problems	LAB_CALCIUM_Median	Lab Value	-0.00314896	0.998644
Cavities/Teeth Problems	LAB_CARBOXYHEMOGLOBIN_ARTERIAL_Median	Lab Value	0.194002	0.862786
Cavities/Teeth Problems	LAB_CHLORIDE_Median	Lab Value	-0.252385	0.901482
Cavities/Teeth Problems	LAB_CO2_TOTAL_Median	Lab Value	-0.847615	0.664871
Cavities/Teeth Problems	LAB_CREATINE_KINASE_MB_Median	Lab Value	2.94585	0.826771
Cavities/Teeth Problems	LAB_CREATINE_KINASE_Median	Lab Value	22.4931	0.974631
Cavities/Teeth Problems	LAB_D_DIMER_Median	Lab Value	0.98645	0.612501
Cavities/Teeth Problems	LAB_DEOXYHEMOGLOBIN_ARTERIAL_Median	Lab Value	0.27083	0.906664
Cavities/Teeth Problems	LAB_EGFR_Median	Lab Value	1.91246	0.912586
Cavities/Teeth Problems	LAB_EOSINOPHIL_NUMBER_Median	Lab Value	-0.026597	0.862786
Cavities/Teeth Problems	LAB_EOSINOPHIL_PERCENT_Median	Lab Value	-0.507694	0.811093
Cavities/Teeth Problems	LAB_ESR_Median	Lab Value	-5.64141	0.862786
Cavities/Teeth Problems	LAB_FERRITIN_Median	Lab Value	243.092	0.862786
Cavities/Teeth Problems	LAB_FIBRINOGEN_Median	Lab Value	39.3941	0.811093
Cavities/Teeth Problems	LAB_GLUCOSE_Median	Lab Value	15.7609	0.659282
Cavities/Teeth Problems	LAB_HAPTOGLOBIN_Median	Lab Value	-20.3369	0.906664
Cavities/Teeth Problems	LAB_HCO3_ARTERIAL_Median	Lab Value	-2.66876	0.664871
Cavities/Teeth Problems	LAB_HCO3_VENOUS_Median	Lab Value	-1.07083	0.664871
Cavities/Teeth Problems	LAB_HEMATOCRIT_Median	Lab Value	0.701832	0.862786
Cavities/Teeth Problems	LAB_HEMOGLOBIN_A1C_Median	Lab Value	0.86943	0.664871
Cavities/Teeth Problems	LAB_HEMOGLOBIN_ARTERIAL_Median	Lab Value	-1.59325	0.659282
Cavities/Teeth Problems	LAB_HEMOGLOBIN_Median	Lab Value	0.353666	0.862786
Cavities/Teeth Problems	LAB_INR_Median	Lab Value	-0.0339677	0.887056
Cavities/Teeth Problems	LAB_INTERLEUKIN_1_BETA_Median	Lab Value	0.128656	0.862786
Cavities/Teeth Problems	LAB_INTERLEUKIN_6_Median	Lab Value	-26.9961	0.906664
Cavities/Teeth Problems	LAB_INTERLEUKIN_8_Median	Lab Value	-29.0491	0.862786
Cavities/Teeth Problems	LAB_LACTATE_ARTERIAL_Median	Lab Value	0.24072	0.810559
Cavities/Teeth Problems	LAB_LDH_Median	Lab Value	35.3455	0.810559
Cavities/Teeth Problems	LAB_LYMPHOCYTE_NUMBER_Median	Lab Value	0.0492728	0.913519
Cavities/Teeth Problems	LAB_LYMPHOCYTE_PERCENT_Median	Lab Value	-0.0222694	0.998644
Cavities/Teeth Problems	LAB_MCH_Median	Lab Value	0.872241	0.659282
Cavities/Teeth Problems	LAB_MCHC_Median	Lab Value	0.377185	0.659282
Cavities/Teeth Problems	LAB_MCV_Median	Lab Value	1.67872	0.734277
Cavities/Teeth Problems	LAB_MEAN_PLATELET_VOLUME_Median	Lab Value	0.136806	0.862786
Cavities/Teeth Problems	LAB_METHEMOGLOBIN_ARTERIAL_Median	Lab Value	1.87299	0.612501
Cavities/Teeth Problems	LAB_MONOCYTE_NUMBER_Median	Lab Value	-0.033226	0.862786
Cavities/Teeth Problems	LAB_MONOCYTE_PERCENT_Median	Lab Value	0.471897	0.862786
Cavities/Teeth Problems	LAB_NEUTROPHIL_NUMBER_Median	Lab Value	1.22529	0.664871
Cavities/Teeth Problems	LAB_NEUTROPHIL_PERCENT_Median	Lab Value	-1.33315	0.862786
Cavities/Teeth Problems	LAB_O2_SATURATION_ARTERIAL_Median	Lab Value	0.733067	0.862786
Cavities/Teeth Problems	LAB_O2_SATURATION_VENOUS_Median	Lab Value	2.68062	0.826771
Cavities/Teeth Problems	LAB_OXYHEMOGLOBIN_ARTERIAL_Median	Lab Value	-2.24247	0.887056
Cavities/Teeth Problems	LAB_PC02_VENOUS_Median	Lab Value	-2.89727	0.612501
Cavities/Teeth Problems	LAB_PCO2_ARTERIAL_Median	Lab Value	-0.408795	0.942097
Cavities/Teeth Problems	LAB_PH_ARTERIAL_Median	Lab Value	-0.0458612	0.612501
Cavities/Teeth Problems	LAB_PH_VENOUS_Median	Lab Value	0.011757	0.664871
Cavities/Teeth Problems	LAB_PLATELET_Median	Lab Value	-13.6045	0.862786
Cavities/Teeth Problems	LAB_PO2_ARTERIAL_Median	Lab Value	9.4889	0.826771
Cavities/Teeth Problems	LAB_PO2_VENOUS_Median	Lab Value	4.54202	0.737558
Cavities/Teeth Problems	LAB_POTASSIUM_Median	Lab Value	0.122944	0.664871
Cavities/Teeth Problems	LAB_PROCALCITONIN_Median	Lab Value	-1.13869	0.862786
Cavities/Teeth Problems	LAB_PROTHROMBIN_TIME_Median	Lab Value	-0.183277	0.906664
Cavities/Teeth Problems	LAB_PTT_Median	Lab Value	-1.18685	0.862786
Cavities/Teeth Problems	LAB_RBC_COUNT_Median	Lab Value	0.00194688	0.998644
Cavities/Teeth Problems	LAB_SERUM_CREATININE_Median	Lab Value	0.185087	0.887056
Cavities/Teeth Problems	LAB_SODIUM_Median	Lab Value	-0.919783	0.734277
Cavities/Teeth Problems	LAB_TNF_ALPHA_Median	Lab Value	-0.0306423	0.998644
Cavities/Teeth Problems	LAB_TOTAL_BILIRUBIN_Median	Lab Value	-0.0763861	0.862786
Cavities/Teeth Problems	LAB_TOTAL_PROTEIN_Median	Lab Value	0.235538	0.659282
Cavities/Teeth Problems	LAB_TROPONIN_I_Median	Lab Value	-0.20396	0.862786
Cavities/Teeth Problems	LAB_URIC_ACID_Median	Lab Value	0.597568	0.862786
Cavities/Teeth Problems	LAB_WBC_Median	Lab Value	-0.201262	0.906664
Cavities/Teeth Problems	MED_APIXABAN	Medication	0.0504274	0.862786
Cavities/Teeth Problems	MED_AZITHROMYCIN	Medication	0.0296179	0.862786
Cavities/Teeth Problems	MED_DEXAMETHASONE	Medication	0.0753855	0.659282
Cavities/Teeth Problems	MED_DOBUTAMINE	Medication	-0.0047926	0.862786
Cavities/Teeth Problems	MED_DOPAMINE	Medication	-0.00324982	0.862786
Cavities/Teeth Problems	MED_ECULIZUMAB	Medication	-0.000917101	0.887056
Cavities/Teeth Problems	MED_ENOXAPARIN	Medication	-0.0942579	0.810559
Cavities/Teeth Problems	MED_EPINEPHRINE	Medication	-0.0034866	0.862786
Cavities/Teeth Problems	MED_FAMOTIDINE	Medication	-0.0341891	0.862786
Cavities/Teeth Problems	MED_GIMISILUMAB	Medication	-0.000825108	0.925645
Cavities/Teeth Problems	MED_HEPARIN	Medication	0.0444144	0.862786
Cavities/Teeth Problems	MED_HYDROCORTISONE	Medication	-0.000357174	0.897192
Cavities/Teeth Problems	MED_HYDROXYCHLOROQUINE	Medication	0.0730102	0.788456
Cavities/Teeth Problems	MED_METHOTREXATE	Medication	-0.000854112	0.887056
Cavities/Teeth Problems	MED_METHYLPREDNISOLONE	Medication	-0.0636016	0.734277
Cavities/Teeth Problems	MED_MILRINONE	Medication	-0.00114855	0.887056
Cavities/Teeth Problems	MED_NO_ppm	Medication	-0.013687	0.659282
Cavities/Teeth Problems	MED_NOREPINEPHRINE_LEVOPHED	Medication	-0.0117538	0.862786
Cavities/Teeth Problems	MED_PHENYLEPHRINE	Medication	-0.00131109	0.912586
Cavities/Teeth Problems	MED_PREDNISONE	Medication	-0.0586296	0.659282
Cavities/Teeth Problems	MED_REMDESIVIR	Medication	-0.0510488	0.810559
Cavities/Teeth Problems	MED_RITUXIMAB	Medication	-0.000854112	0.887056
Cavities/Teeth Problems	MED_RIVAROXABAN	Medication	-0.0231064	0.862786
Cavities/Teeth Problems	MED_SARILUMAB	Medication	-0.000769656	0.862786
Cavities/Teeth Problems	MED_TISSUE_PLASMINOGEN_ACTIVATOR	Medication	0.00544028	0.664871
Cavities/Teeth Problems	MED_TOCILIZUMAB	Medication	0.00126541	0.862786
Cavities/Teeth Problems	MED_VASOPRESSIN_VASOSTRICT	Medication	0.0027415	0.887056
Cavities/Teeth Problems	MED_WARFARIN_COUMADIN	Medication	0.00371177	0.901482
Chest Pain/Cardiac Issues	COMORBID_ALCOHOLIC_NONALCOHOLIC_LIVER_DISEASE	Comorbidity	0.0222039	0.842981
Chest Pain/Cardiac Issues	COMORBID_ASTHMA	Comorbidity	0.0133138	0.898297
Chest Pain/Cardiac Issues	COMORBID_ATRIAL_FIBRILLATION	Comorbidity	0.162565	0.0569234
Chest Pain/Cardiac Issues	COMORBID_CANCER_FLAG	Comorbidity	0.0150655	0.898297
Chest Pain/Cardiac Issues	COMORBID_CHRONIC_KIDNEY_DISEASE	Comorbidity	-0.014094	0.898297
Chest Pain/Cardiac Issues	COMORBID_CHRONIC_VIRAL_HEPATITIS	Comorbidity	0.0439692	0.376231
Chest Pain/Cardiac Issues	COMORBID_COPD	Comorbidity	0.0315599	0.842981
Chest Pain/Cardiac Issues	COMORBID_CORONARY_ARTERY_DISEASE	Comorbidity	0.0114178	0.898297
Chest Pain/Cardiac Issues	COMORBID_CROHNS_DISEASE	Comorbidity	-0.011692	0.842981
Chest Pain/Cardiac Issues	COMORBID_DIABETES	Comorbidity	0.044528	0.842981
Chest Pain/Cardiac Issues	COMORBID_HEART_FAILURE	Comorbidity	0.0264092	0.842981
Chest Pain/Cardiac Issues	COMORBID_HTN	Comorbidity	0.103255	0.825093
Chest Pain/Cardiac Issues	COMORBID_OBSTRUCTIVE_SLEEP_APNEA	Comorbidity	0.0660234	0.66416
Chest Pain/Cardiac Issues	COMORBID_ULCERATIVE_COLITIS	Comorbidity	-0.010279	0.842981
Chest Pain/Cardiac Issues	LAB_ALBUMIN_Median	Lab Value	0.0879198	0.825093
Chest Pain/Cardiac Issues	LAB_ALT_Median	Lab Value	1.64726	0.898297
Chest Pain/Cardiac Issues	LAB_ANION_GAP_Median	Lab Value	-0.0968413	0.898297
Chest Pain/Cardiac Issues	LAB_AST_Median	Lab Value	5.85214	0.842981
Chest Pain/Cardiac Issues	LAB_BASE_EXCESS_ARTERIAL_Median	Lab Value	-0.0552572	0.975023
Chest Pain/Cardiac Issues	LAB_BASE_EXCESS_VENOUS_Median	Lab Value	0.301801	0.842981
Chest Pain/Cardiac Issues	LAB_BASOPHIL_NUMBER_Median	Lab Value	0.00616571	0.66416
Chest Pain/Cardiac Issues	LAB_BASOPHIL_PERCENT_Median	Lab Value	0.0409398	0.842981
Chest Pain/Cardiac Issues	LAB_BRAIN_NATRIURETIC_PROTEIN_Median	Lab Value	545.344	0.66416
Chest Pain/Cardiac Issues	LAB_BUN_Median	Lab Value	0.763	0.898297
Chest Pain/Cardiac Issues	LAB_C_REACTIVE_PROTEIN_Median	Lab Value	-3.69442	0.898297
Chest Pain/Cardiac Issues	LAB_C_REATIVE_PROTEIN_HS_Median	Lab Value	-23.5001	0.898297
Chest Pain/Cardiac Issues	LAB_CALCIUM_Median	Lab Value	-0.0605572	0.842981
Chest Pain/Cardiac Issues	LAB_CARBOXYHEMOGLOBIN_ARTERIAL_Median	Lab Value	-0.408273	0.295022
Chest Pain/Cardiac Issues	LAB_CHLORIDE_Median	Lab Value	-0.234096	0.898297
Chest Pain/Cardiac Issues	LAB_CO2_TOTAL_Median	Lab Value	0.227087	0.845748
Chest Pain/Cardiac Issues	LAB_CREATINE_KINASE_MB_Median	Lab Value	1.84729	0.842981
Chest Pain/Cardiac Issues	LAB_CREATINE_KINASE_Median	Lab Value	194.683	0.842981
Chest Pain/Cardiac Issues	LAB_D_DIMER_Median	Lab Value	0.158735	0.845748
Chest Pain/Cardiac Issues	LAB_DEOXYHEMOGLOBIN_ARTERIAL_Median	Lab Value	0.469363	0.842981
Chest Pain/Cardiac Issues	LAB_EGFR_Median	Lab Value	5.77542	0.842981
Chest Pain/Cardiac Issues	LAB_EOSINOPHIL_NUMBER_Median	Lab Value	0.00824134	0.898297
Chest Pain/Cardiac Issues	LAB_EOSINOPHIL_PERCENT_Median	Lab Value	-0.0582735	0.930404
Chest Pain/Cardiac Issues	LAB_ESR_Median	Lab Value	-8.87546	0.841009
Chest Pain/Cardiac Issues	LAB_FERRITIN_Median	Lab Value	230.424	0.842981
Chest Pain/Cardiac Issues	LAB_FIBRINOGEN_Median	Lab Value	-22.7947	0.842981
Chest Pain/Cardiac Issues	LAB_GLUCOSE_Median	Lab Value	4.59197	0.842981
Chest Pain/Cardiac Issues	LAB_HAPTOGLOBIN_Median	Lab Value	-83.7542	0.825093
Chest Pain/Cardiac Issues	LAB_HCO3_ARTERIAL_Median	Lab Value	-0.938313	0.842981
Chest Pain/Cardiac Issues	LAB_HCO3_VENOUS_Median	Lab Value	0.543202	0.842981
Chest Pain/Cardiac Issues	LAB_HEMATOCRIT_Median	Lab Value	-0.611052	0.842981
Chest Pain/Cardiac Issues	LAB_HEMOGLOBIN_A1C_Median	Lab Value	-0.337518	0.842981
Chest Pain/Cardiac Issues	LAB_HEMOGLOBIN_ARTERIAL_Median	Lab Value	-0.406041	0.845748
Chest Pain/Cardiac Issues	LAB_HEMOGLOBIN_Median	Lab Value	-0.072142	0.898297
Chest Pain/Cardiac Issues	LAB_INR_Median	Lab Value	0.106001	0.66416
Chest Pain/Cardiac Issues	LAB_INTERLEUKIN_1_BETA_Median	Lab Value	-0.156571	0.842981
Chest Pain/Cardiac Issues	LAB_INTERLEUKIN_6_Median	Lab Value	175.387	0.594237
Chest Pain/Cardiac Issues	LAB_INTERLEUKIN_8_Median	Lab Value	86.9073	0.66416
Chest Pain/Cardiac Issues	LAB_LACTATE_ARTERIAL_Median	Lab Value	-0.0463928	0.898297
Chest Pain/Cardiac Issues	LAB_LDH_Median	Lab Value	54.1808	0.490429
Chest Pain/Cardiac Issues	LAB_LYMPHOCYTE_NUMBER_Median	Lab Value	-0.0477181	0.898297
Chest Pain/Cardiac Issues	LAB_LYMPHOCYTE_PERCENT_Median	Lab Value	-1.57705	0.842981
Chest Pain/Cardiac Issues	LAB_MCH_Median	Lab Value	-0.141379	0.898297
Chest Pain/Cardiac Issues	LAB_MCHC_Median	Lab Value	0.0322568	0.901144
Chest Pain/Cardiac Issues	LAB_MCV_Median	Lab Value	-0.511309	0.845748
Chest Pain/Cardiac Issues	LAB_MEAN_PLATELET_VOLUME_Median	Lab Value	0.114397	0.842981
Chest Pain/Cardiac Issues	LAB_METHEMOGLOBIN_ARTERIAL_Median	Lab Value	1.27573	0.492997
Chest Pain/Cardiac Issues	LAB_MONOCYTE_NUMBER_Median	Lab Value	0.00368116	0.966704
Chest Pain/Cardiac Issues	LAB_MONOCYTE_PERCENT_Median	Lab Value	-0.315356	0.842981
Chest Pain/Cardiac Issues	LAB_NEUTROPHIL_NUMBER_Median	Lab Value	0.684303	0.842981
Chest Pain/Cardiac Issues	LAB_NEUTROPHIL_PERCENT_Median	Lab Value	1.40076	0.842981
Chest Pain/Cardiac Issues	LAB_O2_SATURATION_ARTERIAL_Median	Lab Value	0.454477	0.842981
Chest Pain/Cardiac Issues	LAB_O2_SATURATION_VENOUS_Median	Lab Value	1.45043	0.842981
Chest Pain/Cardiac Issues	LAB_OXYHEMOGLOBIN_ARTERIAL_Median	Lab Value	1.28856	0.898297
Chest Pain/Cardiac Issues	LAB_PC02_VENOUS_Median	Lab Value	0.87791	0.842981
Chest Pain/Cardiac Issues	LAB_PCO2_ARTERIAL_Median	Lab Value	1.86926	0.842981
Chest Pain/Cardiac Issues	LAB_PH_ARTERIAL_Median	Lab Value	-0.0297239	0.66416
Chest Pain/Cardiac Issues	LAB_PH_VENOUS_Median	Lab Value	0.00385369	0.842981
Chest Pain/Cardiac Issues	LAB_PLATELET_Median	Lab Value	-14.0314	0.842981
Chest Pain/Cardiac Issues	LAB_PO2_ARTERIAL_Median	Lab Value	9.05272	0.842981
Chest Pain/Cardiac Issues	LAB_PO2_VENOUS_Median	Lab Value	-1.96357	0.842981
Chest Pain/Cardiac Issues	LAB_POTASSIUM_Median	Lab Value	-0.0932493	0.809819
Chest Pain/Cardiac Issues	LAB_PROCALCITONIN_Median	Lab Value	1.80584	0.809819
Chest Pain/Cardiac Issues	LAB_PROTHROMBIN_TIME_Median	Lab Value	0.872308	0.66416
Chest Pain/Cardiac Issues	LAB_PTT_Median	Lab Value	2.1559	0.842981
Chest Pain/Cardiac Issues	LAB_RBC_COUNT_Median	Lab Value	-0.00395505	0.975023
Chest Pain/Cardiac Issues	LAB_SERUM_CREATININE_Median	Lab Value	-0.353554	0.842981
Chest Pain/Cardiac Issues	LAB_SODIUM_Median	Lab Value	-0.021096	0.975023
Chest Pain/Cardiac Issues	LAB_TNF_ALPHA_Median	Lab Value	21.4322	0.825093
Chest Pain/Cardiac Issues	LAB_TOTAL_BILIRUBIN_Median	Lab Value	0.303433	0.123874
Chest Pain/Cardiac Issues	LAB_TOTAL_PROTEIN_Median	Lab Value	0.0359939	0.898297
Chest Pain/Cardiac Issues	LAB_TROPONIN_I_Median	Lab Value	-0.21481	0.842981
Chest Pain/Cardiac Issues	LAB_URIC_ACID_Median	Lab Value	1.80497	0.66416
Chest Pain/Cardiac Issues	LAB_WBC_Median	Lab Value	0.95583	0.760175
Chest Pain/Cardiac Issues	MED_APIXABAN	Medication	-0.0310381	0.842981
Chest Pain/Cardiac Issues	MED_AZITHROMYCIN	Medication	-0.0332596	0.842981
Chest Pain/Cardiac Issues	MED_DEXAMETHASONE	Medication	-0.0269002	0.842981
Chest Pain/Cardiac Issues	MED_DOBUTAMINE	Medication	0.00879818	0.825093
Chest Pain/Cardiac Issues	MED_DOPAMINE	Medication	-0.00483184	0.842981
Chest Pain/Cardiac Issues	MED_ECULIZUMAB	Medication	-0.00154526	0.842981
Chest Pain/Cardiac Issues	MED_ENOXAPARIN	Medication	-0.18697	0.172346
Chest Pain/Cardiac Issues	MED_EPINEPHRINE	Medication	-0.00365766	0.842981
Chest Pain/Cardiac Issues	MED_FAMOTIDINE	Medication	0.096761	0.376231
Chest Pain/Cardiac Issues	MED_GIMISILUMAB	Medication	-0.00315755	0.842981
Chest Pain/Cardiac Issues	MED_HEPARIN	Medication	0.0182206	0.881336
Chest Pain/Cardiac Issues	MED_HYDROCORTISONE	Medication	-0.000536509	0.842981
Chest Pain/Cardiac Issues	MED_HYDROXYCHLOROQUINE	Medication	-0.073998	0.760175
Chest Pain/Cardiac Issues	MED_METHOTREXATE	Medication	-0.00101318	0.842981
Chest Pain/Cardiac Issues	MED_METHYLPREDNISOLONE	Medication	0.0256477	0.842981
Chest Pain/Cardiac Issues	MED_MILRINONE	Medication	-0.0028557	0.842981
Chest Pain/Cardiac Issues	MED_NO_ppm	Medication	-0.00657643	0.842981
Chest Pain/Cardiac Issues	MED_NOREPINEPHRINE_LEVOPHED	Medication	-0.00821987	0.842981
Chest Pain/Cardiac Issues	MED_PHENYLEPHRINE	Medication	0.000343503	0.970506
Chest Pain/Cardiac Issues	MED_PREDNISONE	Medication	0.00628572	0.898297
Chest Pain/Cardiac Issues	MED_REMDESIVIR	Medication	0.0207734	0.842981
Chest Pain/Cardiac Issues	MED_RITUXIMAB	Medication	-0.00101318	0.842981
Chest Pain/Cardiac Issues	MED_RIVAROXABAN	Medication	0.0605001	0.172346
Chest Pain/Cardiac Issues	MED_SARILUMAB	Medication	0.00150139	0.66416
Chest Pain/Cardiac Issues	MED_TISSUE_PLASMINOGEN_ACTIVATOR	Medication	0.00488981	0.66416
Chest Pain/Cardiac Issues	MED_TOCILIZUMAB	Medication	-0.000970665	0.845748
Chest Pain/Cardiac Issues	MED_VASOPRESSIN_VASOSTRICT	Medication	0.000673729	0.940158
Chest Pain/Cardiac Issues	MED_WARFARIN_COUMADIN	Medication	-0.00526935	0.842981
Eating More/Less	COMORBID_ALCOHOLIC_NONALCOHOLIC_LIVER_DISEASE	Comorbidity	0.00991091	0.841982
Eating More/Less	COMORBID_ASTHMA	Comorbidity	0.0609891	0.734646
Eating More/Less	COMORBID_ATRIAL_FIBRILLATION	Comorbidity	0.0552313	0.734646
Eating More/Less	COMORBID_CANCER_FLAG	Comorbidity	-0.0224977	0.80778
Eating More/Less	COMORBID_CHRONIC_KIDNEY_DISEASE	Comorbidity	0.0588945	0.734646
Eating More/Less	COMORBID_CHRONIC_VIRAL_HEPATITIS	Comorbidity	0.0189823	0.734646
Eating More/Less	COMORBID_COPD	Comorbidity	-0.0189846	0.759593
Eating More/Less	COMORBID_CORONARY_ARTERY_DISEASE	Comorbidity	-0.00517542	0.973076
Eating More/Less	COMORBID_CROHNS_DISEASE	Comorbidity	0.00654198	0.811817
Eating More/Less	COMORBID_DIABETES	Comorbidity	0.126973	0.489849
Eating More/Less	COMORBID_HEART_FAILURE	Comorbidity	0.0538979	0.734646
Eating More/Less	COMORBID_HTN	Comorbidity	0.0522104	0.744826
Eating More/Less	COMORBID_OBSTRUCTIVE_SLEEP_APNEA	Comorbidity	0.0140321	0.841982
Eating More/Less	COMORBID_ULCERATIVE_COLITIS	Comorbidity	-0.0133322	0.734646
Eating More/Less	LAB_ALBUMIN_Median	Lab Value	-0.0600463	0.734646
Eating More/Less	LAB_ALT_Median	Lab Value	-5.02458	0.744826
Eating More/Less	LAB_ANION_GAP_Median	Lab Value	0.279433	0.744826
Eating More/Less	LAB_AST_Median	Lab Value	-2.90634	0.750244
Eating More/Less	LAB_BASE_EXCESS_ARTERIAL_Median	Lab Value	-1.45994	0.744826
Eating More/Less	LAB_BASE_EXCESS_VENOUS_Median	Lab Value	0.183771	0.841982
Eating More/Less	LAB_BASOPHIL_NUMBER_Median	Lab Value	0.00295034	0.734646
Eating More/Less	LAB_BASOPHIL_PERCENT_Median	Lab Value	-0.00213441	0.973076
Eating More/Less	LAB_BRAIN_NATRIURETIC_PROTEIN_Median	Lab Value	-42.8045	0.973076
Eating More/Less	LAB_BUN_Median	Lab Value	-0.239612	0.973076
Eating More/Less	LAB_C_REACTIVE_PROTEIN_Median	Lab Value	0.959855	0.973076
Eating More/Less	LAB_C_REATIVE_PROTEIN_HS_Median	Lab Value	135.294	0.373022
Eating More/Less	LAB_CALCIUM_Median	Lab Value	0.0235156	0.905838
Eating More/Less	LAB_CARBOXYHEMOGLOBIN_ARTERIAL_Median	Lab Value	0.0417115	0.908996
Eating More/Less	LAB_CHLORIDE_Median	Lab Value	-0.656673	0.734646
Eating More/Less	LAB_CO2_TOTAL_Median	Lab Value	0.223389	0.793386
Eating More/Less	LAB_CREATINE_KINASE_MB_Median	Lab Value	-0.0870178	0.973076
Eating More/Less	LAB_CREATINE_KINASE_Median	Lab Value	17.1138	0.973076
Eating More/Less	LAB_D_DIMER_Median	Lab Value	0.15682	0.789717
Eating More/Less	LAB_DEOXYHEMOGLOBIN_ARTERIAL_Median	Lab Value	-0.146198	0.973076
Eating More/Less	LAB_EGFR_Median	Lab Value	-7.10549	0.734646
Eating More/Less	LAB_EOSINOPHIL_NUMBER_Median	Lab Value	0.0223613	0.734646
Eating More/Less	LAB_EOSINOPHIL_PERCENT_Median	Lab Value	0.316169	0.734646
Eating More/Less	LAB_ESR_Median	Lab Value	-4.29622	0.744826
Eating More/Less	LAB_FERRITIN_Median	Lab Value	-81.5574	0.90761
Eating More/Less	LAB_FIBRINOGEN_Median	Lab Value	3.12948	0.973076
Eating More/Less	LAB_GLUCOSE_Median	Lab Value	6.22916	0.734646
Eating More/Less	LAB_HAPTOGLOBIN_Median	Lab Value	47.0525	0.744826
Eating More/Less	LAB_HCO3_ARTERIAL_Median	Lab Value	-0.724994	0.789717
Eating More/Less	LAB_HCO3_VENOUS_Median	Lab Value	0.103365	0.969763
Eating More/Less	LAB_HEMATOCRIT_Median	Lab Value	-0.236901	0.90761
Eating More/Less	LAB_HEMOGLOBIN_A1C_Median	Lab Value	-0.323473	0.744826
Eating More/Less	LAB_HEMOGLOBIN_ARTERIAL_Median	Lab Value	-1.84583	0.312674
Eating More/Less	LAB_HEMOGLOBIN_Median	Lab Value	-0.27803	0.734646
Eating More/Less	LAB_INR_Median	Lab Value	0.0534423	0.734646
Eating More/Less	LAB_INTERLEUKIN_1_BETA_Median	Lab Value	0.474797	0.369198
Eating More/Less	LAB_INTERLEUKIN_6_Median	Lab Value	71.3324	0.734646
Eating More/Less	LAB_INTERLEUKIN_8_Median	Lab Value	59.8167	0.734646
Eating More/Less	LAB_LACTATE_ARTERIAL_Median	Lab Value	0.0904233	0.789717
Eating More/Less	LAB_LDH_Median	Lab Value	2.91524	0.973076
Eating More/Less	LAB_LYMPHOCYTE_NUMBER_Median	Lab Value	-0.17953	0.734646
Eating More/Less	LAB_LYMPHOCYTE_PERCENT_Median	Lab Value	-1.08076	0.744826
Eating More/Less	LAB_MCH_Median	Lab Value	-0.387136	0.734646
Eating More/Less	LAB_MCHC_Median	Lab Value	-0.28296	0.489849
Eating More/Less	LAB_MCV_Median	Lab Value	-0.288716	0.905077
Eating More/Less	LAB_MEAN_PLATELET_VOLUME_Median	Lab Value	0.117763	0.759593
Eating More/Less	LAB_METHEMOGLOBIN_ARTERIAL_Median	Lab Value	1.01279	0.627594
Eating More/Less	LAB_MONOCYTE_NUMBER_Median	Lab Value	-0.0702989	0.540695
Eating More/Less	LAB_MONOCYTE_PERCENT_Median	Lab Value	-0.404051	0.734646
Eating More/Less	LAB_NEUTROPHIL_NUMBER_Median	Lab Value	0.545898	0.734646
Eating More/Less	LAB_NEUTROPHIL_PERCENT_Median	Lab Value	0.812013	0.815296
Eating More/Less	LAB_O2_SATURATION_ARTERIAL_Median	Lab Value	0.0241868	0.974877
Eating More/Less	LAB_O2_SATURATION_VENOUS_Median	Lab Value	0.721244	0.865107
Eating More/Less	LAB_OXYHEMOGLOBIN_ARTERIAL_Median	Lab Value	-2.58204	0.759593
Eating More/Less	LAB_PC02_VENOUS_Median	Lab Value	0.719813	0.744826
Eating More/Less	LAB_PCO2_ARTERIAL_Median	Lab Value	1.2145	0.815296
Eating More/Less	LAB_PH_ARTERIAL_Median	Lab Value	-0.03558	0.369198
Eating More/Less	LAB_PH_VENOUS_Median	Lab Value	-0.00514841	0.73817
Eating More/Less	LAB_PLATELET_Median	Lab Value	-12.0726	0.750244
Eating More/Less	LAB_PO2_ARTERIAL_Median	Lab Value	11.949	0.734646
Eating More/Less	LAB_PO2_VENOUS_Median	Lab Value	2.10184	0.744826
Eating More/Less	LAB_POTASSIUM_Median	Lab Value	0.0767281	0.734646
Eating More/Less	LAB_PROCALCITONIN_Median	Lab Value	0.0560321	0.973076
Eating More/Less	LAB_PROTHROMBIN_TIME_Median	Lab Value	0.50405	0.734646
Eating More/Less	LAB_PTT_Median	Lab Value	1.98957	0.734646
Eating More/Less	LAB_RBC_COUNT_Median	Lab Value	-0.0630706	0.744826
Eating More/Less	LAB_SERUM_CREATININE_Median	Lab Value	0.247738	0.744826
Eating More/Less	LAB_SODIUM_Median	Lab Value	-0.426922	0.741217
Eating More/Less	LAB_TNF_ALPHA_Median	Lab Value	11.6187	0.741217
Eating More/Less	LAB_TOTAL_BILIRUBIN_Median	Lab Value	-0.0873007	0.734646
Eating More/Less	LAB_TOTAL_PROTEIN_Median	Lab Value	0.0803932	0.734646
Eating More/Less	LAB_TROPONIN_I_Median	Lab Value	0.397968	0.734646
Eating More/Less	LAB_URIC_ACID_Median	Lab Value	-0.915614	0.734646
Eating More/Less	LAB_WBC_Median	Lab Value	-0.225554	0.841982
Eating More/Less	MED_APIXABAN	Medication	0.0957957	0.369198
Eating More/Less	MED_AZITHROMYCIN	Medication	-0.0345417	0.734646
Eating More/Less	MED_DEXAMETHASONE	Medication	0.0448696	0.734646
Eating More/Less	MED_DOBUTAMINE	Medication	0.00343034	0.759593
Eating More/Less	MED_DOPAMINE	Medication	0.00229636	0.750244
Eating More/Less	MED_ECULIZUMAB	Medication	-0.00223106	0.734646
Eating More/Less	MED_ENOXAPARIN	Medication	-0.128451	0.369198
Eating More/Less	MED_EPINEPHRINE	Medication	0.00205164	0.744826
Eating More/Less	MED_FAMOTIDINE	Medication	0.105531	0.244986
Eating More/Less	MED_GIMISILUMAB	Medication	0.00340792	0.734646
Eating More/Less	MED_HEPARIN	Medication	-0.00572131	0.973076
Eating More/Less	MED_HYDROCORTISONE	Medication	0.00085496	0.734646
Eating More/Less	MED_HYDROXYCHLOROQUINE	Medication	-0.0546512	0.734646
Eating More/Less	MED_METHOTREXATE	Medication	0.00212331	0.734646
Eating More/Less	MED_METHYLPREDNISOLONE	Medication	-0.0310589	0.734646
Eating More/Less	MED_MILRINONE	Medication	0.00158632	0.744826
Eating More/Less	MED_NO_ppm	Medication	-0.00413786	0.744826
Eating More/Less	MED_NOREPINEPHRINE_LEVOPHED	Medication	0.00651572	0.759593
Eating More/Less	MED_PHENYLEPHRINE	Medication	0.00555944	0.734646
Eating More/Less	MED_PREDNISONE	Medication	0.0281883	0.734646
Eating More/Less	MED_REMDESIVIR	Medication	0.00136254	0.973076
Eating More/Less	MED_RITUXIMAB	Medication	0.00212331	0.734646
Eating More/Less	MED_RIVAROXABAN	Medication	-0.00277245	0.973076
Eating More/Less	MED_SARILUMAB	Medication	-0.000755536	0.734646
Eating More/Less	MED_TISSUE_PLASMINOGEN_ACTIVATOR	Medication	-0.00236363	0.73817
Eating More/Less	MED_TOCILIZUMAB	Medication	0.000147602	0.973076
Eating More/Less	MED_VASOPRESSIN_VASOSTRICT	Medication	0.00589755	0.734646
Eating More/Less	MED_WARFARIN_COUMADIN	Medication	0.0139985	0.734646
Hair Loss	COMORBID_ALCOHOLIC_NONALCOHOLIC_LIVER_DISEASE	Comorbidity	0.00683041	0.95398
Hair Loss	COMORBID_ASTHMA	Comorbidity	0.0876379	0.792493
Hair Loss	COMORBID_ATRIAL_FIBRILLATION	Comorbidity	0.0999031	0.792493
Hair Loss	COMORBID_CANCER_FLAG	Comorbidity	-0.00349732	0.974975
Hair Loss	COMORBID_CHRONIC_KIDNEY_DISEASE	Comorbidity	-0.0480171	0.946071
Hair Loss	COMORBID_CHRONIC_VIRAL_HEPATITIS	Comorbidity	0.00669853	0.946071
Hair Loss	COMORBID_COPD	Comorbidity	-0.0111928	0.946071
Hair Loss	COMORBID_CORONARY_ARTERY_DISEASE	Comorbidity	-0.0152715	0.946071
Hair Loss	COMORBID_CROHNS_DISEASE	Comorbidity	-0.0129424	0.946071
Hair Loss	COMORBID_DIABETES	Comorbidity	0.0756934	0.946071
Hair Loss	COMORBID_HEART_FAILURE	Comorbidity	-0.00597401	0.970919
Hair Loss	COMORBID_HTN	Comorbidity	0.0316995	0.946071
Hair Loss	COMORBID_OBSTRUCTIVE_SLEEP_APNEA	Comorbidity	0.0135867	0.946071
Hair Loss	COMORBID_ULCERATIVE_COLITIS	Comorbidity	-0.0116788	0.946071
Hair Loss	LAB_ALBUMIN_Median	Lab Value	-0.0208906	0.946071
Hair Loss	LAB_ALT_Median	Lab Value	-5.20472	0.946071
Hair Loss	LAB_ANION_GAP_Median	Lab Value	0.191133	0.946071
Hair Loss	LAB_AST_Median	Lab Value	-2.33728	0.946071
Hair Loss	LAB_BASE_EXCESS_ARTERIAL_Median	Lab Value	-1.5942	0.946071
Hair Loss	LAB_BASE_EXCESS_VENOUS_Median	Lab Value	-0.416893	0.946071
Hair Loss	LAB_BASOPHIL_NUMBER_Median	Lab Value	0.00164451	0.946071
Hair Loss	LAB_BASOPHIL_PERCENT_Median	Lab Value	0.00284444	0.974975
Hair Loss	LAB_BRAIN_NATRIURETIC_PROTEIN_Median	Lab Value	271.781	0.946071
Hair Loss	LAB_BUN_Median	Lab Value	0.900478	0.946071
Hair Loss	LAB_C_REACTIVE_PROTEIN_Median	Lab Value	-6.71411	0.946071
Hair Loss	LAB_CALCIUM_Median	Lab Value	-0.0214071	0.95398
Hair Loss	LAB_CARBOXYHEMOGLOBIN_ARTERIAL_Median	Lab Value	0.0594943	0.946071
Hair Loss	LAB_CHLORIDE_Median	Lab Value	-0.183077	0.946071
Hair Loss	LAB_CO2_TOTAL_Median	Lab Value	0.0838442	0.970919
Hair Loss	LAB_CREATINE_KINASE_MB_Median	Lab Value	-1.71738	0.946071
Hair Loss	LAB_CREATINE_KINASE_Median	Lab Value	186.9	0.946071
Hair Loss	LAB_D_DIMER_Median	Lab Value	0.115987	0.946071
Hair Loss	LAB_DEOXYHEMOGLOBIN_ARTERIAL_Median	Lab Value	7.55833e-05	0.999942
Hair Loss	LAB_EGFR_Median	Lab Value	11.865	0.921881
Hair Loss	LAB_EOSINOPHIL_NUMBER_Median	Lab Value	-0.00592184	0.970303
Hair Loss	LAB_EOSINOPHIL_PERCENT_Median	Lab Value	-0.279809	0.946071
Hair Loss	LAB_ESR_Median	Lab Value	1.01381	0.970919
Hair Loss	LAB_FERRITIN_Median	Lab Value	-18.0334	0.976335
Hair Loss	LAB_FIBRINOGEN_Median	Lab Value	-9.62449	0.946071
Hair Loss	LAB_GLUCOSE_Median	Lab Value	12.4558	0.914084
Hair Loss	LAB_HAPTOGLOBIN_Median	Lab Value	-46.5652	0.946071
Hair Loss	LAB_HCO3_ARTERIAL_Median	Lab Value	1.85621	0.946071
Hair Loss	LAB_HCO3_VENOUS_Median	Lab Value	-0.31059	0.946071
Hair Loss	LAB_HEMATOCRIT_Median	Lab Value	1.7161	0.792493
Hair Loss	LAB_HEMOGLOBIN_A1C_Median	Lab Value	0.0545498	0.970919
Hair Loss	LAB_HEMOGLOBIN_ARTERIAL_Median	Lab Value	-1.49022	0.921881
Hair Loss	LAB_HEMOGLOBIN_Median	Lab Value	0.591817	0.792493
Hair Loss	LAB_INR_Median	Lab Value	0.0198079	0.946071
Hair Loss	LAB_INTERLEUKIN_1_BETA_Median	Lab Value	0.0840642	0.946071
Hair Loss	LAB_INTERLEUKIN_6_Median	Lab Value	4.11462	0.976335
Hair Loss	LAB_INTERLEUKIN_8_Median	Lab Value	-47.8229	0.946071
Hair Loss	LAB_LACTATE_ARTERIAL_Median	Lab Value	0.103217	0.946071
Hair Loss	LAB_LDH_Median	Lab Value	28.678	0.946071
Hair Loss	LAB_LYMPHOCYTE_NUMBER_Median	Lab Value	0.0349969	0.970919
Hair Loss	LAB_LYMPHOCYTE_PERCENT_Median	Lab Value	-0.541955	0.946071
Hair Loss	LAB_MCH_Median	Lab Value	-0.0465698	0.970919
Hair Loss	LAB_MCHC_Median	Lab Value	-0.0239359	0.970919
Hair Loss	LAB_MCV_Median	Lab Value	-0.0728046	0.974975
Hair Loss	LAB_MEAN_PLATELET_VOLUME_Median	Lab Value	0.12983	0.946071
Hair Loss	LAB_METHEMOGLOBIN_ARTERIAL_Median	Lab Value	1.30505	0.792493
Hair Loss	LAB_MONOCYTE_NUMBER_Median	Lab Value	0.032146	0.946071
Hair Loss	LAB_MONOCYTE_PERCENT_Median	Lab Value	0.265949	0.946071
Hair Loss	LAB_NEUTROPHIL_NUMBER_Median	Lab Value	0.882435	0.946071
Hair Loss	LAB_NEUTROPHIL_PERCENT_Median	Lab Value	0.654288	0.946071
Hair Loss	LAB_O2_SATURATION_ARTERIAL_Median	Lab Value	0.544686	0.946071
Hair Loss	LAB_O2_SATURATION_VENOUS_Median	Lab Value	0.76721	0.946071
Hair Loss	LAB_OXYHEMOGLOBIN_ARTERIAL_Median	Lab Value	-2.68084	0.946071
Hair Loss	LAB_PC02_VENOUS_Median	Lab Value	-1.17462	0.946071
Hair Loss	LAB_PCO2_ARTERIAL_Median	Lab Value	3.11373	0.946071
Hair Loss	LAB_PH_ARTERIAL_Median	Lab Value	-0.010345	0.946071
Hair Loss	LAB_PH_VENOUS_Median	Lab Value	0.00814015	0.946071
Hair Loss	LAB_PLATELET_Median	Lab Value	20.34	0.946071
Hair Loss	LAB_PO2_ARTERIAL_Median	Lab Value	-4.44416	0.946071
Hair Loss	LAB_PO2_VENOUS_Median	Lab Value	1.98645	0.946071
Hair Loss	LAB_POTASSIUM_Median	Lab Value	0.0643819	0.946071
Hair Loss	LAB_PROCALCITONIN_Median	Lab Value	0.373549	0.946071
Hair Loss	LAB_PROTHROMBIN_TIME_Median	Lab Value	0.193165	0.946071
Hair Loss	LAB_PTT_Median	Lab Value	-3.60756	0.792493
Hair Loss	LAB_RBC_COUNT_Median	Lab Value	0.196275	0.792493
Hair Loss	LAB_SERUM_CREATININE_Median	Lab Value	-0.178825	0.946071
Hair Loss	LAB_SODIUM_Median	Lab Value	-0.569367	0.946071
Hair Loss	LAB_TNF_ALPHA_Median	Lab Value	-7.01613	0.946071
Hair Loss	LAB_TOTAL_BILIRUBIN_Median	Lab Value	-0.0558939	0.946071
Hair Loss	LAB_TOTAL_PROTEIN_Median	Lab Value	0.14301	0.946071
Hair Loss	LAB_TROPONIN_I_Median	Lab Value	-0.154769	0.946071
Hair Loss	LAB_URIC_ACID_Median	Lab Value	1.18014	0.946071
Hair Loss	LAB_WBC_Median	Lab Value	0.556926	0.946071
Hair Loss	MED_APIXABAN	Medication	-0.0597554	0.946071
Hair Loss	MED_AZITHROMYCIN	Medication	0.0204781	0.946071
Hair Loss	MED_DEXAMETHASONE	Medication	0.0330972	0.946071
Hair Loss	MED_DOBUTAMINE	Medication	-0.00584718	0.946071
Hair Loss	MED_DOPAMINE	Medication	-0.00389638	0.946071
Hair Loss	MED_ECULIZUMAB	Medication	-0.00138857	0.946071
Hair Loss	MED_ENOXAPARIN	Medication	0.05449	0.946071
Hair Loss	MED_EPINEPHRINE	Medication	-0.00329334	0.946071
Hair Loss	MED_FAMOTIDINE	Medication	-0.00578385	0.970919
Hair Loss	MED_GIMISILUMAB	Medication	4.81722e-05	0.99865
Hair Loss	MED_HEPARIN	Medication	-0.0288476	0.946071
Hair Loss	MED_HYDROCORTISONE	Medication	-0.000639356	0.946071
Hair Loss	MED_HYDROXYCHLOROQUINE	Medication	-0.00683593	0.970919
Hair Loss	MED_METHOTREXATE	Medication	-0.00110662	0.946071
Hair Loss	MED_METHYLPREDNISOLONE	Medication	0.0238542	0.946071
Hair Loss	MED_MILRINONE	Medication	-0.00243026	0.946071
Hair Loss	MED_NO_ppm	Medication	0.00484995	0.946071
Hair Loss	MED_NOREPINEPHRINE_LEVOPHED	Medication	0.00545785	0.946071
Hair Loss	MED_PHENYLEPHRINE	Medication	0.00697439	0.946071
Hair Loss	MED_PREDNISONE	Medication	0.0273587	0.946071
Hair Loss	MED_REMDESIVIR	Medication	0.0440561	0.946071
Hair Loss	MED_RITUXIMAB	Medication	-0.00110662	0.946071
Hair Loss	MED_RIVAROXABAN	Medication	0.0447485	0.792493
Hair Loss	MED_SARILUMAB	Medication	-0.000744371	0.946071
Hair Loss	MED_TISSUE_PLASMINOGEN_ACTIVATOR	Medication	-0.0021403	0.946071
Hair Loss	MED_TOCILIZUMAB	Medication	-0.000564083	0.95398
Hair Loss	MED_VASOPRESSIN_VASOSTRICT	Medication	0.000474142	0.974975
Hair Loss	MED_WARFARIN_COUMADIN	Medication	-0.00110264	0.970919
Headaches	COMORBID_ALCOHOLIC_NONALCOHOLIC_LIVER_DISEASE	Comorbidity	0.0132426	0.891989
Headaches	COMORBID_ASTHMA	Comorbidity	0.0747498	0.593687
Headaches	COMORBID_ATRIAL_FIBRILLATION	Comorbidity	-0.0033983	0.981055
Headaches	COMORBID_CANCER_FLAG	Comorbidity	-0.035651	0.891989
Headaches	COMORBID_CHRONIC_KIDNEY_DISEASE	Comorbidity	-0.0484439	0.891989
Headaches	COMORBID_CHRONIC_VIRAL_HEPATITIS	Comorbidity	0.0353046	0.532095
Headaches	COMORBID_COPD	Comorbidity	-0.0312724	0.891989
Headaches	COMORBID_CORONARY_ARTERY_DISEASE	Comorbidity	-0.0428407	0.891989
Headaches	COMORBID_CROHNS_DISEASE	Comorbidity	-0.0119304	0.891989
Headaches	COMORBID_DIABETES	Comorbidity	0.0862971	0.824948
Headaches	COMORBID_HEART_FAILURE	Comorbidity	-0.0187945	0.891989
Headaches	COMORBID_HTN	Comorbidity	0.032175	0.891989
Headaches	COMORBID_OBSTRUCTIVE_SLEEP_APNEA	Comorbidity	0.0252753	0.891989
Headaches	COMORBID_ULCERATIVE_COLITIS	Comorbidity	-0.0107854	0.891989
Headaches	LAB_ALBUMIN_Median	Lab Value	0.0324653	0.891989
Headaches	LAB_ALT_Median	Lab Value	0.731721	0.975414
Headaches	LAB_ANION_GAP_Median	Lab Value	0.190864	0.891989
Headaches	LAB_AST_Median	Lab Value	-0.072289	0.995366
Headaches	LAB_BASE_EXCESS_ARTERIAL_Median	Lab Value	1.28966	0.891989
Headaches	LAB_BASE_EXCESS_VENOUS_Median	Lab Value	-0.244582	0.891989
Headaches	LAB_BASOPHIL_NUMBER_Median	Lab Value	0.00572122	0.593687
Headaches	LAB_BASOPHIL_PERCENT_Median	Lab Value	0.00408637	0.975414
Headaches	LAB_BRAIN_NATRIURETIC_PROTEIN_Median	Lab Value	441.657	0.593687
Headaches	LAB_BUN_Median	Lab Value	2.77206	0.891989
Headaches	LAB_C_REACTIVE_PROTEIN_Median	Lab Value	-7.06201	0.891989
Headaches	LAB_C_REATIVE_PROTEIN_HS_Median	Lab Value	52.6515	0.891989
Headaches	LAB_CALCIUM_Median	Lab Value	0.0768789	0.891989
Headaches	LAB_CARBOXYHEMOGLOBIN_ARTERIAL_Median	Lab Value	-0.034775	0.975414
Headaches	LAB_CHLORIDE_Median	Lab Value	0.199495	0.924484
Headaches	LAB_CO2_TOTAL_Median	Lab Value	-0.32553	0.891989
Headaches	LAB_CREATINE_KINASE_MB_Median	Lab Value	-1.75298	0.891989
Headaches	LAB_CREATINE_KINASE_Median	Lab Value	320.695	0.863037
Headaches	LAB_D_DIMER_Median	Lab Value	0.0485245	0.975414
Headaches	LAB_DEOXYHEMOGLOBIN_ARTERIAL_Median	Lab Value	-1.52415	0.593687
Headaches	LAB_EGFR_Median	Lab Value	-3.52552	0.891989
Headaches	LAB_EOSINOPHIL_NUMBER_Median	Lab Value	0.0107794	0.891989
Headaches	LAB_EOSINOPHIL_PERCENT_Median	Lab Value	0.0587522	0.975414
Headaches	LAB_ESR_Median	Lab Value	3.71139	0.891989
Headaches	LAB_FERRITIN_Median	Lab Value	91.2265	0.926473
Headaches	LAB_FIBRINOGEN_Median	Lab Value	1.64232	0.989375
Headaches	LAB_GLUCOSE_Median	Lab Value	19.2769	0.261111
Headaches	LAB_HAPTOGLOBIN_Median	Lab Value	-27.351	0.901135
Headaches	LAB_HCO3_ARTERIAL_Median	Lab Value	-0.61588	0.891989
Headaches	LAB_HCO3_VENOUS_Median	Lab Value	-0.437955	0.891989
Headaches	LAB_HEMATOCRIT_Median	Lab Value	-0.163849	0.975414
Headaches	LAB_HEMOGLOBIN_A1C_Median	Lab Value	-0.570889	0.812367
Headaches	LAB_HEMOGLOBIN_ARTERIAL_Median	Lab Value	-1.20996	0.717196
Headaches	LAB_HEMOGLOBIN_Median	Lab Value	-0.102851	0.902227
Headaches	LAB_INR_Median	Lab Value	0.141115	0.273843
Headaches	LAB_INTERLEUKIN_1_BETA_Median	Lab Value	0.556004	0.261111
Headaches	LAB_INTERLEUKIN_6_Median	Lab Value	140.245	0.593687
Headaches	LAB_INTERLEUKIN_8_Median	Lab Value	61.814	0.757653
Headaches	LAB_LACTATE_ARTERIAL_Median	Lab Value	0.123495	0.891989
Headaches	LAB_LDH_Median	Lab Value	14.5044	0.891989
Headaches	LAB_LYMPHOCYTE_NUMBER_Median	Lab Value	-0.0224736	0.975414
Headaches	LAB_LYMPHOCYTE_PERCENT_Median	Lab Value	-1.8779	0.824948
Headaches	LAB_MCH_Median	Lab Value	-0.342257	0.891989
Headaches	LAB_MCHC_Median	Lab Value	-0.0635319	0.891989
Headaches	LAB_MCV_Median	Lab Value	-0.923791	0.891989
Headaches	LAB_MEAN_PLATELET_VOLUME_Median	Lab Value	-0.00122158	0.995366
Headaches	LAB_METHEMOGLOBIN_ARTERIAL_Median	Lab Value	1.55191	0.261111
Headaches	LAB_MONOCYTE_NUMBER_Median	Lab Value	0.0172805	0.891989
Headaches	LAB_MONOCYTE_PERCENT_Median	Lab Value	-0.055869	0.975414
Headaches	LAB_NEUTROPHIL_NUMBER_Median	Lab Value	1.34011	0.51897
Headaches	LAB_NEUTROPHIL_PERCENT_Median	Lab Value	1.73385	0.891989
Headaches	LAB_O2_SATURATION_ARTERIAL_Median	Lab Value	1.05081	0.824948
Headaches	LAB_O2_SATURATION_VENOUS_Median	Lab Value	-0.809346	0.901135
Headaches	LAB_OXYHEMOGLOBIN_ARTERIAL_Median	Lab Value	0.456613	0.978557
Headaches	LAB_PC02_VENOUS_Median	Lab Value	-0.0466958	0.989492
Headaches	LAB_PCO2_ARTERIAL_Median	Lab Value	2.17834	0.891989
Headaches	LAB_PH_ARTERIAL_Median	Lab Value	-0.0471789	0.261111
Headaches	LAB_PH_VENOUS_Median	Lab Value	-0.00205487	0.924484
Headaches	LAB_PLATELET_Median	Lab Value	-2.63033	0.975414
Headaches	LAB_PO2_ARTERIAL_Median	Lab Value	19.0212	0.261111
Headaches	LAB_PO2_VENOUS_Median	Lab Value	-1.712	0.891989
Headaches	LAB_POTASSIUM_Median	Lab Value	0.089226	0.705639
Headaches	LAB_PROCALCITONIN_Median	Lab Value	1.28012	0.891989
Headaches	LAB_PROTHROMBIN_TIME_Median	Lab Value	1.29031	0.261111
Headaches	LAB_PTT_Median	Lab Value	0.33747	0.975414
Headaches	LAB_RBC_COUNT_Median	Lab Value	0.0112214	0.975414
Headaches	LAB_SERUM_CREATININE_Median	Lab Value	0.243	0.891989
Headaches	LAB_SODIUM_Median	Lab Value	-0.586108	0.891989
Headaches	LAB_TNF_ALPHA_Median	Lab Value	23.4261	0.593687
Headaches	LAB_TOTAL_BILIRUBIN_Median	Lab Value	0.0225836	0.969572
Headaches	LAB_TOTAL_PROTEIN_Median	Lab Value	0.0844615	0.891989
Headaches	LAB_TROPONIN_I_Median	Lab Value	-0.189149	0.891989
Headaches	LAB_URIC_ACID_Median	Lab Value	1.11285	0.891989
Headaches	LAB_WBC_Median	Lab Value	0.576784	0.891989
Headaches	MED_APIXABAN	Medication	0.0268117	0.891989
Headaches	MED_AZITHROMYCIN	Medication	-0.0138663	0.891989
Headaches	MED_DEXAMETHASONE	Medication	-0.0173038	0.891989
Headaches	MED_DOBUTAMINE	Medication	-0.00513639	0.891989
Headaches	MED_DOPAMINE	Medication	0.006022	0.593687
Headaches	MED_ECULIZUMAB	Medication	-0.00177654	0.891989
Headaches	MED_ENOXAPARIN	Medication	-0.0965407	0.622438
Headaches	MED_EPINEPHRINE	Medication	0.00542269	0.593687
Headaches	MED_FAMOTIDINE	Medication	0.0713914	0.593687
Headaches	MED_GIMISILUMAB	Medication	-0.00347891	0.891989
Headaches	MED_HEPARIN	Medication	-0.000737362	0.995366
Headaches	MED_HYDROCORTISONE	Medication	0.00144688	0.593687
Headaches	MED_HYDROXYCHLOROQUINE	Medication	-0.0317504	0.891989
Headaches	MED_METHOTREXATE	Medication	-0.00100965	0.891989
Headaches	MED_METHYLPREDNISOLONE	Medication	0.0643825	0.593687
Headaches	MED_MILRINONE	Medication	0.00372512	0.622438
Headaches	MED_NO_ppm	Medication	0.00244624	0.891989
Headaches	MED_NOREPINEPHRINE_LEVOPHED	Medication	-0.00258287	0.975414
Headaches	MED_PHENYLEPHRINE	Medication	0.0116778	0.261111
Headaches	MED_PREDNISONE	Medication	0.0131418	0.891989
Headaches	MED_REMDESIVIR	Medication	0.0674318	0.581833
Headaches	MED_RITUXIMAB	Medication	-0.00100965	0.891989
Headaches	MED_RIVAROXABAN	Medication	0.0243366	0.824948
Headaches	MED_SARILUMAB	Medication	-0.000573173	0.891989
Headaches	MED_TISSUE_PLASMINOGEN_ACTIVATOR	Medication	-0.00143076	0.891989
Headaches	MED_TOCILIZUMAB	Medication	0.00145214	0.891989
Headaches	MED_VASOPRESSIN_VASOSTRICT	Medication	0.00593965	0.824948
Headaches	MED_WARFARIN_COUMADIN	Medication	0.0219359	0.261111
Increased Mucus	COMORBID_ALCOHOLIC_NONALCOHOLIC_LIVER_DISEASE	Comorbidity	-0.0395092	0.917074
Increased Mucus	COMORBID_ASTHMA	Comorbidity	0.0669149	0.917074
Increased Mucus	COMORBID_ATRIAL_FIBRILLATION	Comorbidity	-0.06481	0.917074
Increased Mucus	COMORBID_CANCER_FLAG	Comorbidity	-0.0320162	0.917074
Increased Mucus	COMORBID_CHRONIC_KIDNEY_DISEASE	Comorbidity	-0.172466	0.253264
Increased Mucus	COMORBID_CHRONIC_VIRAL_HEPATITIS	Comorbidity	-0.0183133	0.917074
Increased Mucus	COMORBID_COPD	Comorbidity	-0.0397537	0.917074
Increased Mucus	COMORBID_CORONARY_ARTERY_DISEASE	Comorbidity	-0.00750497	0.954989
Increased Mucus	COMORBID_CROHNS_DISEASE	Comorbidity	-0.00683631	0.917074
Increased Mucus	COMORBID_DIABETES	Comorbidity	-0.0302095	0.917074
Increased Mucus	COMORBID_HEART_FAILURE	Comorbidity	0.0163997	0.917074
Increased Mucus	COMORBID_HTN	Comorbidity	0.0487317	0.917074
Increased Mucus	COMORBID_OBSTRUCTIVE_SLEEP_APNEA	Comorbidity	0.0206489	0.917074
Increased Mucus	COMORBID_ULCERATIVE_COLITIS	Comorbidity	-0.00972545	0.917074
Increased Mucus	LAB_ALBUMIN_Median	Lab Value	0.178071	0.276008
Increased Mucus	LAB_ALT_Median	Lab Value	1.30464	0.954307
Increased Mucus	LAB_ANION_GAP_Median	Lab Value	-0.264273	0.917074
Increased Mucus	LAB_AST_Median	Lab Value	-2.31009	0.917074
Increased Mucus	LAB_BASE_EXCESS_ARTERIAL_Median	Lab Value	-1.7619	0.917074
Increased Mucus	LAB_BASE_EXCESS_VENOUS_Median	Lab Value	-0.10359	0.954307
Increased Mucus	LAB_BASOPHIL_NUMBER_Median	Lab Value	0.0086715	0.406626
Increased Mucus	LAB_BASOPHIL_PERCENT_Median	Lab Value	0.0703601	0.917074
Increased Mucus	LAB_BRAIN_NATRIURETIC_PROTEIN_Median	Lab Value	-144.214	0.917074
Increased Mucus	LAB_BUN_Median	Lab Value	-4.12727	0.917074
Increased Mucus	LAB_C_REACTIVE_PROTEIN_Median	Lab Value	-1.48059	0.954989
Increased Mucus	LAB_C_REATIVE_PROTEIN_HS_Median	Lab Value	101.244	0.917074
Increased Mucus	LAB_CALCIUM_Median	Lab Value	0.0850208	0.917074
Increased Mucus	LAB_CARBOXYHEMOGLOBIN_ARTERIAL_Median	Lab Value	-0.155027	0.917074
Increased Mucus	LAB_CHLORIDE_Median	Lab Value	0.371909	0.917074
Increased Mucus	LAB_CO2_TOTAL_Median	Lab Value	-0.632587	0.917074
Increased Mucus	LAB_CREATINE_KINASE_MB_Median	Lab Value	-0.492423	0.954307
Increased Mucus	LAB_CREATINE_KINASE_Median	Lab Value	525.314	0.407989
Increased Mucus	LAB_D_DIMER_Median	Lab Value	-0.0118516	0.983708
Increased Mucus	LAB_DEOXYHEMOGLOBIN_ARTERIAL_Median	Lab Value	0.710543	0.917074
Increased Mucus	LAB_EGFR_Median	Lab Value	22.2225	0.253264
Increased Mucus	LAB_EOSINOPHIL_NUMBER_Median	Lab Value	-0.0155225	0.917074
Increased Mucus	LAB_EOSINOPHIL_PERCENT_Median	Lab Value	-0.13234	0.922937
Increased Mucus	LAB_ESR_Median	Lab Value	-18.6716	0.276008
Increased Mucus	LAB_FERRITIN_Median	Lab Value	-417.564	0.917074
Increased Mucus	LAB_FIBRINOGEN_Median	Lab Value	-37.3026	0.917074
Increased Mucus	LAB_GLUCOSE_Median	Lab Value	2.59754	0.922937
Increased Mucus	LAB_HAPTOGLOBIN_Median	Lab Value	-5.06124	0.971379
Increased Mucus	LAB_HCO3_ARTERIAL_Median	Lab Value	-1.01276	0.917074
Increased Mucus	LAB_HCO3_VENOUS_Median	Lab Value	-0.62324	0.917074
Increased Mucus	LAB_HEMATOCRIT_Median	Lab Value	-0.52043	0.917074
Increased Mucus	LAB_HEMOGLOBIN_A1C_Median	Lab Value	-0.0129486	0.983708
Increased Mucus	LAB_HEMOGLOBIN_ARTERIAL_Median	Lab Value	-1.01704	0.917074
Increased Mucus	LAB_HEMOGLOBIN_Median	Lab Value	0.0530086	0.954307
Increased Mucus	LAB_INR_Median	Lab Value	-0.0336094	0.917074
Increased Mucus	LAB_INTERLEUKIN_1_BETA_Median	Lab Value	0.370164	0.917074
Increased Mucus	LAB_INTERLEUKIN_6_Median	Lab Value	-37.6012	0.917074
Increased Mucus	LAB_INTERLEUKIN_8_Median	Lab Value	-41.583	0.917074
Increased Mucus	LAB_LACTATE_ARTERIAL_Median	Lab Value	0.0243611	0.954989
Increased Mucus	LAB_LDH_Median	Lab Value	-34.9501	0.917074
Increased Mucus	LAB_LYMPHOCYTE_NUMBER_Median	Lab Value	-0.0814726	0.917074
Increased Mucus	LAB_LYMPHOCYTE_PERCENT_Median	Lab Value	0.281481	0.954307
Increased Mucus	LAB_MCH_Median	Lab Value	-0.0811813	0.954307
Increased Mucus	LAB_MCHC_Median	Lab Value	-0.0734152	0.917074
Increased Mucus	LAB_MCV_Median	Lab Value	0.0857763	0.971379
Increased Mucus	LAB_MEAN_PLATELET_VOLUME_Median	Lab Value	0.270998	0.917074
Increased Mucus	LAB_METHEMOGLOBIN_ARTERIAL_Median	Lab Value	-0.146815	0.944689
Increased Mucus	LAB_MONOCYTE_NUMBER_Median	Lab Value	-0.119577	0.276008
Increased Mucus	LAB_MONOCYTE_PERCENT_Median	Lab Value	-1.18243	0.276008
Increased Mucus	LAB_NEUTROPHIL_NUMBER_Median	Lab Value	0.792432	0.917074
Increased Mucus	LAB_NEUTROPHIL_PERCENT_Median	Lab Value	1.25719	0.917074
Increased Mucus	LAB_O2_SATURATION_ARTERIAL_Median	Lab Value	0.201492	0.944689
Increased Mucus	LAB_O2_SATURATION_VENOUS_Median	Lab Value	1.49393	0.917074
Increased Mucus	LAB_OXYHEMOGLOBIN_ARTERIAL_Median	Lab Value	6.56367	0.917074
Increased Mucus	LAB_PC02_VENOUS_Median	Lab Value	0.60249	0.917074
Increased Mucus	LAB_PCO2_ARTERIAL_Median	Lab Value	2.40048	0.917074
Increased Mucus	LAB_PH_ARTERIAL_Median	Lab Value	-0.0251984	0.917074
Increased Mucus	LAB_PH_VENOUS_Median	Lab Value	-0.00785498	0.917074
Increased Mucus	LAB_PLATELET_Median	Lab Value	8.53701	0.917074
Increased Mucus	LAB_PO2_ARTERIAL_Median	Lab Value	5.85072	0.917074
Increased Mucus	LAB_PO2_VENOUS_Median	Lab Value	2.68812	0.917074
Increased Mucus	LAB_POTASSIUM_Median	Lab Value	0.046969	0.917074
Increased Mucus	LAB_PROCALCITONIN_Median	Lab Value	-1.09175	0.917074
Increased Mucus	LAB_PROTHROMBIN_TIME_Median	Lab Value	-0.250224	0.917074
Increased Mucus	LAB_PTT_Median	Lab Value	-0.565513	0.941112
Increased Mucus	LAB_RBC_COUNT_Median	Lab Value	0.0263821	0.944689
Increased Mucus	LAB_SERUM_CREATININE_Median	Lab Value	-0.75901	0.853658
Increased Mucus	LAB_SODIUM_Median	Lab Value	-0.766836	0.917074
Increased Mucus	LAB_TNF_ALPHA_Median	Lab Value	-10.2326	0.917074
Increased Mucus	LAB_TOTAL_BILIRUBIN_Median	Lab Value	-0.0459539	0.917074
Increased Mucus	LAB_TOTAL_PROTEIN_Median	Lab Value	-0.0375275	0.917074
Increased Mucus	LAB_TROPONIN_I_Median	Lab Value	-0.248823	0.917074
Increased Mucus	LAB_URIC_ACID_Median	Lab Value	1.24161	0.917074
Increased Mucus	LAB_WBC_Median	Lab Value	-0.0590681	0.971379
Increased Mucus	MED_APIXABAN	Medication	-0.0615934	0.917074
Increased Mucus	MED_AZITHROMYCIN	Medication	0.0127677	0.917074
Increased Mucus	MED_DEXAMETHASONE	Medication	0.0321628	0.917074
Increased Mucus	MED_DOBUTAMINE	Medication	-0.00205084	0.936444
Increased Mucus	MED_DOPAMINE	Medication	-0.00380606	0.917074
Increased Mucus	MED_ECULIZUMAB	Medication	-0.00156257	0.917074
Increased Mucus	MED_ENOXAPARIN	Medication	0.0730881	0.917074
Increased Mucus	MED_EPINEPHRINE	Medication	-0.0031965	0.917074
Increased Mucus	MED_FAMOTIDINE	Medication	0.0818371	0.746338
Increased Mucus	MED_GIMISILUMAB	Medication	0.00028199	0.971379
Increased Mucus	MED_HEPARIN	Medication	-0.000947522	0.983708
Increased Mucus	MED_HYDROCORTISONE	Medication	-0.000331276	0.917074
Increased Mucus	MED_HYDROXYCHLOROQUINE	Medication	-0.0687889	0.917074
Increased Mucus	MED_METHOTREXATE	Medication	-0.000718282	0.917074
Increased Mucus	MED_METHYLPREDNISOLONE	Medication	0.0277875	0.917074
Increased Mucus	MED_MILRINONE	Medication	-0.00197505	0.917074
Increased Mucus	MED_NO_ppm	Medication	0.00414206	0.917074
Increased Mucus	MED_NOREPINEPHRINE_LEVOPHED	Medication	0.0263067	0.575021
Increased Mucus	MED_PHENYLEPHRINE	Medication	0.00435637	0.917074
Increased Mucus	MED_PREDNISONE	Medication	-0.0173655	0.917074
Increased Mucus	MED_REMDESIVIR	Medication	-0.016103	0.917074
Increased Mucus	MED_RITUXIMAB	Medication	-0.000718282	0.917074
Increased Mucus	MED_RIVAROXABAN	Medication	0.0330412	0.917074
Increased Mucus	MED_SARILUMAB	Medication	-0.000519143	0.917074
Increased Mucus	MED_TISSUE_PLASMINOGEN_ACTIVATOR	Medication	-0.00302584	0.917074
Increased Mucus	MED_TOCILIZUMAB	Medication	-0.00183296	0.917074
Increased Mucus	MED_VASOPRESSIN_VASOSTRICT	Medication	0.00769415	0.917074
Increased Mucus	MED_WARFARIN_COUMADIN	Medication	-0.00279603	0.941112
Joint Pain	COMORBID_ALCOHOLIC_NONALCOHOLIC_LIVER_DISEASE	Comorbidity	-0.00465212	0.934791
Joint Pain	COMORBID_ASTHMA	Comorbidity	-0.0496269	0.710504
Joint Pain	COMORBID_ATRIAL_FIBRILLATION	Comorbidity	0.0116993	0.895485
Joint Pain	COMORBID_CANCER_FLAG	Comorbidity	0.0534592	0.710504
Joint Pain	COMORBID_CHRONIC_KIDNEY_DISEASE	Comorbidity	-0.05781	0.710504
Joint Pain	COMORBID_CHRONIC_VIRAL_HEPATITIS	Comorbidity	0.0218686	0.710504
Joint Pain	COMORBID_COPD	Comorbidity	-0.0122802	0.849691
Joint Pain	COMORBID_CORONARY_ARTERY_DISEASE	Comorbidity	-0.0233258	0.839016
Joint Pain	COMORBID_CROHNS_DISEASE	Comorbidity	0.00726633	0.839016
Joint Pain	COMORBID_DIABETES	Comorbidity	0.136264	0.710504
Joint Pain	COMORBID_HEART_FAILURE	Comorbidity	-0.0545713	0.710504
Joint Pain	COMORBID_HTN	Comorbidity	0.0790777	0.710504
Joint Pain	COMORBID_OBSTRUCTIVE_SLEEP_APNEA	Comorbidity	0.00479898	0.934791
Joint Pain	COMORBID_ULCERATIVE_COLITIS	Comorbidity	-0.0125723	0.724148
Joint Pain	LAB_ALBUMIN_Median	Lab Value	0.00288019	0.976967
Joint Pain	LAB_ALT_Median	Lab Value	-0.83118	0.934791
Joint Pain	LAB_ANION_GAP_Median	Lab Value	-0.00552568	0.988346
Joint Pain	LAB_AST_Median	Lab Value	0.761826	0.934791
Joint Pain	LAB_BASE_EXCESS_ARTERIAL_Median	Lab Value	-2.33844	0.710504
Joint Pain	LAB_BASE_EXCESS_VENOUS_Median	Lab Value	-0.259661	0.839016
Joint Pain	LAB_BASOPHIL_NUMBER_Median	Lab Value	0.0064947	0.710504
Joint Pain	LAB_BASOPHIL_PERCENT_Median	Lab Value	0.0253304	0.800318
Joint Pain	LAB_BRAIN_NATRIURETIC_PROTEIN_Median	Lab Value	-283.742	0.710504
Joint Pain	LAB_BUN_Median	Lab Value	-1.0145	0.849691
Joint Pain	LAB_C_REACTIVE_PROTEIN_Median	Lab Value	-5.88871	0.800318
Joint Pain	LAB_C_REATIVE_PROTEIN_HS_Median	Lab Value	-44.8208	0.839016
Joint Pain	LAB_CALCIUM_Median	Lab Value	0.0112775	0.934791
Joint Pain	LAB_CARBOXYHEMOGLOBIN_ARTERIAL_Median	Lab Value	-0.138605	0.724148
Joint Pain	LAB_CHLORIDE_Median	Lab Value	-0.278969	0.848003
Joint Pain	LAB_CO2_TOTAL_Median	Lab Value	-0.0770634	0.934791
Joint Pain	LAB_CREATINE_KINASE_MB_Median	Lab Value	0.827024	0.839016
Joint Pain	LAB_CREATINE_KINASE_Median	Lab Value	178.4	0.800318
Joint Pain	LAB_D_DIMER_Median	Lab Value	0.484473	0.710504
Joint Pain	LAB_DEOXYHEMOGLOBIN_ARTERIAL_Median	Lab Value	0.765248	0.724148
Joint Pain	LAB_EGFR_Median	Lab Value	8.74881	0.710504
Joint Pain	LAB_EOSINOPHIL_NUMBER_Median	Lab Value	0.0495924	0.710504
Joint Pain	LAB_EOSINOPHIL_PERCENT_Median	Lab Value	0.517446	0.710504
Joint Pain	LAB_ESR_Median	Lab Value	-4.42312	0.800318
Joint Pain	LAB_FERRITIN_Median	Lab Value	332.261	0.710504
Joint Pain	LAB_FIBRINOGEN_Median	Lab Value	2.27081	0.955926
Joint Pain	LAB_GLUCOSE_Median	Lab Value	18.6454	0.40621
Joint Pain	LAB_HAPTOGLOBIN_Median	Lab Value	17.1517	0.909488
Joint Pain	LAB_HCO3_ARTERIAL_Median	Lab Value	0.4614	0.867325
Joint Pain	LAB_HCO3_VENOUS_Median	Lab Value	-0.705317	0.710504
Joint Pain	LAB_HEMATOCRIT_Median	Lab Value	0.636493	0.800318
Joint Pain	LAB_HEMOGLOBIN_A1C_Median	Lab Value	0.704562	0.710504
Joint Pain	LAB_HEMOGLOBIN_ARTERIAL_Median	Lab Value	-0.83258	0.710504
Joint Pain	LAB_HEMOGLOBIN_Median	Lab Value	0.051578	0.934791
Joint Pain	LAB_INR_Median	Lab Value	-0.0281623	0.839016
Joint Pain	LAB_INTERLEUKIN_1_BETA_Median	Lab Value	0.144868	0.809835
Joint Pain	LAB_INTERLEUKIN_6_Median	Lab Value	-11.2803	0.934791
Joint Pain	LAB_INTERLEUKIN_8_Median	Lab Value	-45.0033	0.724148
Joint Pain	LAB_LACTATE_ARTERIAL_Median	Lab Value	0.155259	0.724148
Joint Pain	LAB_LDH_Median	Lab Value	26.3276	0.710504
Joint Pain	LAB_LYMPHOCYTE_NUMBER_Median	Lab Value	0.0871585	0.848003
Joint Pain	LAB_LYMPHOCYTE_PERCENT_Median	Lab Value	0.71927	0.839016
Joint Pain	LAB_MCH_Median	Lab Value	0.346208	0.724148
Joint Pain	LAB_MCHC_Median	Lab Value	0.156858	0.713272
Joint Pain	LAB_MCV_Median	Lab Value	0.689241	0.800318
Joint Pain	LAB_MEAN_PLATELET_VOLUME_Median	Lab Value	-0.00529988	0.985607
Joint Pain	LAB_METHEMOGLOBIN_ARTERIAL_Median	Lab Value	0.514382	0.724148
Joint Pain	LAB_MONOCYTE_NUMBER_Median	Lab Value	0.0209232	0.839016
Joint Pain	LAB_MONOCYTE_PERCENT_Median	Lab Value	0.624103	0.710504
Joint Pain	LAB_NEUTROPHIL_NUMBER_Median	Lab Value	0.618025	0.724148
Joint Pain	LAB_NEUTROPHIL_PERCENT_Median	Lab Value	-1.93927	0.713272
Joint Pain	LAB_O2_SATURATION_ARTERIAL_Median	Lab Value	0.691527	0.770953
Joint Pain	LAB_O2_SATURATION_VENOUS_Median	Lab Value	1.11835	0.839016
Joint Pain	LAB_OXYHEMOGLOBIN_ARTERIAL_Median	Lab Value	1.40061	0.880428
Joint Pain	LAB_PC02_VENOUS_Median	Lab Value	-1.32808	0.710504
Joint Pain	LAB_PCO2_ARTERIAL_Median	Lab Value	3.31059	0.710504
Joint Pain	LAB_PH_ARTERIAL_Median	Lab Value	-0.0226606	0.710504
Joint Pain	LAB_PH_VENOUS_Median	Lab Value	0.00294223	0.839016
Joint Pain	LAB_PLATELET_Median	Lab Value	-11.0255	0.839016
Joint Pain	LAB_PO2_ARTERIAL_Median	Lab Value	1.41685	0.934791
Joint Pain	LAB_PO2_VENOUS_Median	Lab Value	4.15983	0.710504
Joint Pain	LAB_POTASSIUM_Median	Lab Value	-0.00481075	0.955926
Joint Pain	LAB_PROCALCITONIN_Median	Lab Value	0.447856	0.849691
Joint Pain	LAB_PROTHROMBIN_TIME_Median	Lab Value	-0.213087	0.849691
Joint Pain	LAB_PTT_Median	Lab Value	-0.770724	0.848172
Joint Pain	LAB_RBC_COUNT_Median	Lab Value	-0.0316668	0.867325
Joint Pain	LAB_SERUM_CREATININE_Median	Lab Value	-0.378152	0.724148
Joint Pain	LAB_SODIUM_Median	Lab Value	-0.336598	0.800318
Joint Pain	LAB_TNF_ALPHA_Median	Lab Value	-10.4361	0.800318
Joint Pain	LAB_TOTAL_BILIRUBIN_Median	Lab Value	-0.0306059	0.867325
Joint Pain	LAB_TOTAL_PROTEIN_Median	Lab Value	0.0593739	0.800318
Joint Pain	LAB_TROPONIN_I_Median	Lab Value	0.324106	0.710504
Joint Pain	LAB_URIC_ACID_Median	Lab Value	-0.901368	0.724148
Joint Pain	LAB_WBC_Median	Lab Value	0.47561	0.770953
Joint Pain	MED_APIXABAN	Medication	0.00527206	0.934791
Joint Pain	MED_AZITHROMYCIN	Medication	-0.0191901	0.800318
Joint Pain	MED_DEXAMETHASONE	Medication	-0.0091153	0.895485
Joint Pain	MED_DOBUTAMINE	Medication	-0.00532012	0.724148
Joint Pain	MED_DOPAMINE	Medication	-0.00363997	0.724148
Joint Pain	MED_ECULIZUMAB	Medication	0.00206017	0.710504
Joint Pain	MED_ENOXAPARIN	Medication	-0.0580596	0.724148
Joint Pain	MED_EPINEPHRINE	Medication	-0.00378468	0.710504
Joint Pain	MED_FAMOTIDINE	Medication	0.0495223	0.710504
Joint Pain	MED_GIMISILUMAB	Medication	0.00585156	0.710504
Joint Pain	MED_HEPARIN	Medication	0.0226161	0.839016
Joint Pain	MED_HYDROCORTISONE	Medication	-0.000679194	0.770953
Joint Pain	MED_HYDROXYCHLOROQUINE	Medication	0.0173099	0.849691
Joint Pain	MED_METHOTREXATE	Medication	-0.00116272	0.800318
Joint Pain	MED_METHYLPREDNISOLONE	Medication	-0.0148813	0.849691
Joint Pain	MED_MILRINONE	Medication	-0.00179276	0.800318
Joint Pain	MED_NO_ppm	Medication	-0.000721022	0.934791
Joint Pain	MED_NOREPINEPHRINE_LEVOPHED	Medication	0.0156523	0.710504
Joint Pain	MED_PHENYLEPHRINE	Medication	0.00649091	0.710504
Joint Pain	MED_PREDNISONE	Medication	-0.0390804	0.710504
Joint Pain	MED_REMDESIVIR	Medication	-0.0421033	0.710504
Joint Pain	MED_RITUXIMAB	Medication	-0.00116272	0.800318
Joint Pain	MED_RIVAROXABAN	Medication	0.0108816	0.839016
Joint Pain	MED_SARILUMAB	Medication	-0.000939014	0.710504
Joint Pain	MED_TISSUE_PLASMINOGEN_ACTIVATOR	Medication	0.00467398	0.710504
Joint Pain	MED_TOCILIZUMAB	Medication	0.00271821	0.710504
Joint Pain	MED_VASOPRESSIN_VASOSTRICT	Medication	0.0112535	0.707233
Joint Pain	MED_WARFARIN_COUMADIN	Medication	-0.0101013	0.710504
Lung Problems	COMORBID_ALCOHOLIC_NONALCOHOLIC_LIVER_DISEASE	Comorbidity	-0.00396764	0.986048
Lung Problems	COMORBID_ASTHMA	Comorbidity	0.0575424	0.953086
Lung Problems	COMORBID_ATRIAL_FIBRILLATION	Comorbidity	-0.0584347	0.953086
Lung Problems	COMORBID_CANCER_FLAG	Comorbidity	0.0186054	0.953086
Lung Problems	COMORBID_CHRONIC_KIDNEY_DISEASE	Comorbidity	-0.0174549	0.963486
Lung Problems	COMORBID_CHRONIC_VIRAL_HEPATITIS	Comorbidity	-0.0183301	0.953086
Lung Problems	COMORBID_COPD	Comorbidity	0.0669575	0.953086
Lung Problems	COMORBID_CORONARY_ARTERY_DISEASE	Comorbidity	0.00772625	0.986048
Lung Problems	COMORBID_CROHNS_DISEASE	Comorbidity	-0.00612142	0.953086
Lung Problems	COMORBID_DIABETES	Comorbidity	0.0519151	0.953086
Lung Problems	COMORBID_HEART_FAILURE	Comorbidity	0.0317992	0.953086
Lung Problems	COMORBID_HTN	Comorbidity	0.125087	0.953086
Lung Problems	COMORBID_OBSTRUCTIVE_SLEEP_APNEA	Comorbidity	-0.0105673	0.964005
Lung Problems	COMORBID_ULCERATIVE_COLITIS	Comorbidity	-0.00954176	0.953086
Lung Problems	LAB_ALBUMIN_Median	Lab Value	0.0647407	0.953086
Lung Problems	LAB_ALT_Median	Lab Value	-1.22441	0.986048
Lung Problems	LAB_ANION_GAP_Median	Lab Value	-0.358784	0.953086
Lung Problems	LAB_AST_Median	Lab Value	-2.46861	0.953086
Lung Problems	LAB_BASE_EXCESS_ARTERIAL_Median	Lab Value	0.138188	0.986048
Lung Problems	LAB_BASE_EXCESS_VENOUS_Median	Lab Value	0.586469	0.953086
Lung Problems	LAB_BASOPHIL_NUMBER_Median	Lab Value	0.0120426	0.157204
Lung Problems	LAB_BASOPHIL_PERCENT_Median	Lab Value	0.0992177	0.803266
Lung Problems	LAB_BRAIN_NATRIURETIC_PROTEIN_Median	Lab Value	696.542	0.803266
Lung Problems	LAB_BUN_Median	Lab Value	-3.69494	0.953086
Lung Problems	LAB_C_REACTIVE_PROTEIN_Median	Lab Value	-0.304839	0.995024
Lung Problems	LAB_C_REATIVE_PROTEIN_HS_Median	Lab Value	-23.5001	0.953086
Lung Problems	LAB_CALCIUM_Median	Lab Value	0.0643085	0.953086
Lung Problems	LAB_CARBOXYHEMOGLOBIN_ARTERIAL_Median	Lab Value	-0.143728	0.953086
Lung Problems	LAB_CHLORIDE_Median	Lab Value	-0.835898	0.953086
Lung Problems	LAB_CO2_TOTAL_Median	Lab Value	0.804037	0.953086
Lung Problems	LAB_CREATINE_KINASE_MB_Median	Lab Value	1.81554	0.953086
Lung Problems	LAB_CREATINE_KINASE_Median	Lab Value	-403.047	0.953086
Lung Problems	LAB_D_DIMER_Median	Lab Value	-0.316361	0.953086
Lung Problems	LAB_DEOXYHEMOGLOBIN_ARTERIAL_Median	Lab Value	0.924866	0.953086
Lung Problems	LAB_EGFR_Median	Lab Value	8.76781	0.953086
Lung Problems	LAB_EOSINOPHIL_NUMBER_Median	Lab Value	0.00477394	0.986048
Lung Problems	LAB_EOSINOPHIL_PERCENT_Median	Lab Value	-0.132103	0.953086
Lung Problems	LAB_ESR_Median	Lab Value	-5.55871	0.953086
Lung Problems	LAB_FERRITIN_Median	Lab Value	33.5966	0.986048
Lung Problems	LAB_FIBRINOGEN_Median	Lab Value	16.2915	0.953086
Lung Problems	LAB_GLUCOSE_Median	Lab Value	2.54167	0.953086
Lung Problems	LAB_HAPTOGLOBIN_Median	Lab Value	56.8293	0.953086
Lung Problems	LAB_HCO3_ARTERIAL_Median	Lab Value	0.00929425	0.997841
Lung Problems	LAB_HCO3_VENOUS_Median	Lab Value	0.746223	0.953086
Lung Problems	LAB_HEMATOCRIT_Median	Lab Value	0.459396	0.953086
Lung Problems	LAB_HEMOGLOBIN_A1C_Median	Lab Value	-0.76155	0.953086
Lung Problems	LAB_HEMOGLOBIN_ARTERIAL_Median	Lab Value	0.386176	0.953086
Lung Problems	LAB_HEMOGLOBIN_Median	Lab Value	0.149848	0.953086
Lung Problems	LAB_INR_Median	Lab Value	-0.126605	0.953086
Lung Problems	LAB_INTERLEUKIN_1_BETA_Median	Lab Value	0.114115	0.953086
Lung Problems	LAB_INTERLEUKIN_6_Median	Lab Value	-101.854	0.953086
Lung Problems	LAB_INTERLEUKIN_8_Median	Lab Value	-41.9736	0.953086
Lung Problems	LAB_LACTATE_ARTERIAL_Median	Lab Value	-0.216568	0.953086
Lung Problems	LAB_LDH_Median	Lab Value	5.63845	0.985556
Lung Problems	LAB_LYMPHOCYTE_NUMBER_Median	Lab Value	-0.0298756	0.986048
Lung Problems	LAB_LYMPHOCYTE_PERCENT_Median	Lab Value	-0.154418	0.986048
Lung Problems	LAB_MCH_Median	Lab Value	0.0698388	0.986048
Lung Problems	LAB_MCHC_Median	Lab Value	0.0109079	0.986048
Lung Problems	LAB_MCV_Median	Lab Value	0.281615	0.964005
Lung Problems	LAB_MEAN_PLATELET_VOLUME_Median	Lab Value	0.083609	0.953086
Lung Problems	LAB_METHEMOGLOBIN_ARTERIAL_Median	Lab Value	-0.341875	0.953086
Lung Problems	LAB_MONOCYTE_NUMBER_Median	Lab Value	-0.0190525	0.953086
Lung Problems	LAB_MONOCYTE_PERCENT_Median	Lab Value	-0.566968	0.953086
Lung Problems	LAB_NEUTROPHIL_NUMBER_Median	Lab Value	-0.00209199	0.997841
Lung Problems	LAB_NEUTROPHIL_PERCENT_Median	Lab Value	0.988563	0.953086
Lung Problems	LAB_O2_SATURATION_ARTERIAL_Median	Lab Value	-0.392276	0.953086
Lung Problems	LAB_O2_SATURATION_VENOUS_Median	Lab Value	2.053	0.953086
Lung Problems	LAB_OXYHEMOGLOBIN_ARTERIAL_Median	Lab Value	2.14979	0.953086
Lung Problems	LAB_PC02_VENOUS_Median	Lab Value	0.76346	0.953086
Lung Problems	LAB_PCO2_ARTERIAL_Median	Lab Value	2.81561	0.953086
Lung Problems	LAB_PH_ARTERIAL_Median	Lab Value	-0.0245885	0.953086
Lung Problems	LAB_PH_VENOUS_Median	Lab Value	0.00371422	0.953086
Lung Problems	LAB_PLATELET_Median	Lab Value	35.6549	0.953086
Lung Problems	LAB_PO2_ARTERIAL_Median	Lab Value	-5.45681	0.953086
Lung Problems	LAB_PO2_VENOUS_Median	Lab Value	0.977739	0.953086
Lung Problems	LAB_POTASSIUM_Median	Lab Value	0.0552052	0.953086
Lung Problems	LAB_PROCALCITONIN_Median	Lab Value	0.216193	0.986048
Lung Problems	LAB_PROTHROMBIN_TIME_Median	Lab Value	-1.10827	0.953086
Lung Problems	LAB_PTT_Median	Lab Value	1.85811	0.953086
Lung Problems	LAB_RBC_COUNT_Median	Lab Value	0.0406005	0.953086
Lung Problems	LAB_SERUM_CREATININE_Median	Lab Value	-0.484891	0.953086
Lung Problems	LAB_SODIUM_Median	Lab Value	-0.557007	0.953086
Lung Problems	LAB_TNF_ALPHA_Median	Lab Value	-14.082	0.953086
Lung Problems	LAB_TOTAL_BILIRUBIN_Median	Lab Value	-0.0919438	0.953086
Lung Problems	LAB_TOTAL_PROTEIN_Median	Lab Value	0.126878	0.953086
Lung Problems	LAB_TROPONIN_I_Median	Lab Value	0.668588	0.953086
Lung Problems	LAB_URIC_ACID_Median	Lab Value	0.809098	0.953086
Lung Problems	LAB_WBC_Median	Lab Value	-0.0441408	0.986048
Lung Problems	MED_APIXABAN	Medication	-0.0215848	0.953086
Lung Problems	MED_AZITHROMYCIN	Medication	0.0731547	0.849771
Lung Problems	MED_DEXAMETHASONE	Medication	0.00113879	0.995024
Lung Problems	MED_DOBUTAMINE	Medication	-0.00195805	0.963486
Lung Problems	MED_DOPAMINE	Medication	-0.00229887	0.953086
Lung Problems	MED_ECULIZUMAB	Medication	-0.00107374	0.953086
Lung Problems	MED_ENOXAPARIN	Medication	0.0496378	0.953086
Lung Problems	MED_EPINEPHRINE	Medication	-0.00221256	0.953086
Lung Problems	MED_FAMOTIDINE	Medication	0.0658976	0.953086
Lung Problems	MED_GIMISILUMAB	Medication	0.0222163	1.23268e-05
Lung Problems	MED_HEPARIN	Medication	0.0224832	0.953086
Lung Problems	MED_HYDROCORTISONE	Medication	-0.000233898	0.964005
Lung Problems	MED_HYDROXYCHLOROQUINE	Medication	0.0274914	0.953086
Lung Problems	MED_METHOTREXATE	Medication	-0.000721372	0.953086
Lung Problems	MED_METHYLPREDNISOLONE	Medication	0.0270083	0.953086
Lung Problems	MED_MILRINONE	Medication	-0.00116389	0.953086
Lung Problems	MED_NO_ppm	Medication	-0.00884195	0.953086
Lung Problems	MED_NOREPINEPHRINE_LEVOPHED	Medication	0.0279919	0.849771
Lung Problems	MED_PHENYLEPHRINE	Medication	-0.00372318	0.953086
Lung Problems	MED_PREDNISONE	Medication	0.0286278	0.953086
Lung Problems	MED_REMDESIVIR	Medication	-0.0393333	0.953086
Lung Problems	MED_RITUXIMAB	Medication	-0.000721372	0.953086
Lung Problems	MED_RIVAROXABAN	Medication	-0.0206825	0.953086
Lung Problems	MED_SARILUMAB	Medication	-0.000392734	0.953086
Lung Problems	MED_TISSUE_PLASMINOGEN_ACTIVATOR	Medication	-0.00230893	0.953086
Lung Problems	MED_TOCILIZUMAB	Medication	-0.000204845	0.986048
Lung Problems	MED_VASOPRESSIN_VASOSTRICT	Medication	0.00445909	0.953086
Lung Problems	MED_WARFARIN_COUMADIN	Medication	-0.00502337	0.953086
Memory/Thought Problems	COMORBID_ALCOHOLIC_NONALCOHOLIC_LIVER_DISEASE	Comorbidity	-0.0276812	0.969717
Memory/Thought Problems	COMORBID_ASTHMA	Comorbidity	0.0101051	0.969717
Memory/Thought Problems	COMORBID_ATRIAL_FIBRILLATION	Comorbidity	0.0195797	0.969717
Memory/Thought Problems	COMORBID_CANCER_FLAG	Comorbidity	0.0737446	0.969717
Memory/Thought Problems	COMORBID_CHRONIC_KIDNEY_DISEASE	Comorbidity	-0.0414164	0.969717
Memory/Thought Problems	COMORBID_CHRONIC_VIRAL_HEPATITIS	Comorbidity	0.0187128	0.969717
Memory/Thought Problems	COMORBID_COPD	Comorbidity	0.0218152	0.969717
Memory/Thought Problems	COMORBID_CORONARY_ARTERY_DISEASE	Comorbidity	0.0220808	0.969717
Memory/Thought Problems	COMORBID_CROHNS_DISEASE	Comorbidity	-0.0141922	0.969717
Memory/Thought Problems	COMORBID_DIABETES	Comorbidity	-0.0111102	0.969717
Memory/Thought Problems	COMORBID_HEART_FAILURE	Comorbidity	-0.0240679	0.969717
Memory/Thought Problems	COMORBID_HTN	Comorbidity	-0.00104081	0.987066
Memory/Thought Problems	COMORBID_OBSTRUCTIVE_SLEEP_APNEA	Comorbidity	-0.00428779	0.969717
Memory/Thought Problems	COMORBID_ULCERATIVE_COLITIS	Comorbidity	-0.0133295	0.969717
Memory/Thought Problems	LAB_ALBUMIN_Median	Lab Value	-0.0209301	0.969717
Memory/Thought Problems	LAB_ALT_Median	Lab Value	-1.73164	0.969717
Memory/Thought Problems	LAB_ANION_GAP_Median	Lab Value	-0.0673972	0.969717
Memory/Thought Problems	LAB_AST_Median	Lab Value	-1.90326	0.969717
Memory/Thought Problems	LAB_BASE_EXCESS_ARTERIAL_Median	Lab Value	-1.00178	0.969717
Memory/Thought Problems	LAB_BASE_EXCESS_VENOUS_Median	Lab Value	0.422132	0.969717
Memory/Thought Problems	LAB_BASOPHIL_NUMBER_Median	Lab Value	0.00927289	0.274007
Memory/Thought Problems	LAB_BASOPHIL_PERCENT_Median	Lab Value	0.0107156	0.969717
Memory/Thought Problems	LAB_BRAIN_NATRIURETIC_PROTEIN_Median	Lab Value	-190.653	0.969717
Memory/Thought Problems	LAB_BUN_Median	Lab Value	-2.11167	0.969717
Memory/Thought Problems	LAB_C_REACTIVE_PROTEIN_Median	Lab Value	3.48445	0.969717
Memory/Thought Problems	LAB_C_REATIVE_PROTEIN_HS_Median	Lab Value	55.4459	0.969717
Memory/Thought Problems	LAB_CALCIUM_Median	Lab Value	0.0943026	0.969717
Memory/Thought Problems	LAB_CARBOXYHEMOGLOBIN_ARTERIAL_Median	Lab Value	0.0351711	0.969717
Memory/Thought Problems	LAB_CHLORIDE_Median	Lab Value	-0.289288	0.969717
Memory/Thought Problems	LAB_CO2_TOTAL_Median	Lab Value	0.392314	0.969717
Memory/Thought Problems	LAB_CREATINE_KINASE_MB_Median	Lab Value	-0.28895	0.969717
Memory/Thought Problems	LAB_CREATINE_KINASE_Median	Lab Value	113.326	0.969717
Memory/Thought Problems	LAB_D_DIMER_Median	Lab Value	0.157379	0.969717
Memory/Thought Problems	LAB_DEOXYHEMOGLOBIN_ARTERIAL_Median	Lab Value	1.03972	0.969717
Memory/Thought Problems	LAB_EGFR_Median	Lab Value	8.74539	0.969717
Memory/Thought Problems	LAB_EOSINOPHIL_NUMBER_Median	Lab Value	0.031742	0.969717
Memory/Thought Problems	LAB_EOSINOPHIL_PERCENT_Median	Lab Value	-0.0556827	0.969717
Memory/Thought Problems	LAB_ESR_Median	Lab Value	0.525246	0.969717
Memory/Thought Problems	LAB_FERRITIN_Median	Lab Value	179.469	0.969717
Memory/Thought Problems	LAB_FIBRINOGEN_Median	Lab Value	-12.6072	0.969717
Memory/Thought Problems	LAB_GLUCOSE_Median	Lab Value	2.19004	0.969717
Memory/Thought Problems	LAB_HAPTOGLOBIN_Median	Lab Value	-142.878	0.532714
Memory/Thought Problems	LAB_HCO3_ARTERIAL_Median	Lab Value	-0.0741152	0.969717
Memory/Thought Problems	LAB_HCO3_VENOUS_Median	Lab Value	0.277051	0.969717
Memory/Thought Problems	LAB_HEMATOCRIT_Median	Lab Value	0.46083	0.969717
Memory/Thought Problems	LAB_HEMOGLOBIN_A1C_Median	Lab Value	-0.128309	0.969717
Memory/Thought Problems	LAB_HEMOGLOBIN_ARTERIAL_Median	Lab Value	-0.154913	0.969717
Memory/Thought Problems	LAB_HEMOGLOBIN_Median	Lab Value	-0.0351127	0.969717
Memory/Thought Problems	LAB_INR_Median	Lab Value	0.00590891	0.969717
Memory/Thought Problems	LAB_INTERLEUKIN_1_BETA_Median	Lab Value	0.291717	0.969717
Memory/Thought Problems	LAB_INTERLEUKIN_6_Median	Lab Value	73.0199	0.969717
Memory/Thought Problems	LAB_INTERLEUKIN_8_Median	Lab Value	46.7482	0.969717
Memory/Thought Problems	LAB_LACTATE_ARTERIAL_Median	Lab Value	-0.0108767	0.969717
Memory/Thought Problems	LAB_LDH_Median	Lab Value	22.4586	0.969717
Memory/Thought Problems	LAB_LYMPHOCYTE_NUMBER_Median	Lab Value	0.0590802	0.969717
Memory/Thought Problems	LAB_LYMPHOCYTE_PERCENT_Median	Lab Value	-1.18697	0.969717
Memory/Thought Problems	LAB_MCH_Median	Lab Value	-0.364678	0.969717
Memory/Thought Problems	LAB_MCHC_Median	Lab Value	-0.14452	0.969717
Memory/Thought Problems	LAB_MCV_Median	Lab Value	-0.70313	0.969717
Memory/Thought Problems	LAB_MEAN_PLATELET_VOLUME_Median	Lab Value	0.0349215	0.969717
Memory/Thought Problems	LAB_METHEMOGLOBIN_ARTERIAL_Median	Lab Value	0.585183	0.969717
Memory/Thought Problems	LAB_MONOCYTE_NUMBER_Median	Lab Value	0.0259774	0.969717
Memory/Thought Problems	LAB_MONOCYTE_PERCENT_Median	Lab Value	-0.23201	0.969717
Memory/Thought Problems	LAB_NEUTROPHIL_NUMBER_Median	Lab Value	0.631289	0.969717
Memory/Thought Problems	LAB_NEUTROPHIL_PERCENT_Median	Lab Value	1.80471	0.969717
Memory/Thought Problems	LAB_O2_SATURATION_ARTERIAL_Median	Lab Value	-0.531669	0.969717
Memory/Thought Problems	LAB_O2_SATURATION_VENOUS_Median	Lab Value	1.36063	0.969717
Memory/Thought Problems	LAB_OXYHEMOGLOBIN_ARTERIAL_Median	Lab Value	-4.49022	0.969717
Memory/Thought Problems	LAB_PC02_VENOUS_Median	Lab Value	0.356994	0.969717
Memory/Thought Problems	LAB_PCO2_ARTERIAL_Median	Lab Value	3.95591	0.969717
Memory/Thought Problems	LAB_PH_ARTERIAL_Median	Lab Value	-0.0360856	0.532714
Memory/Thought Problems	LAB_PH_VENOUS_Median	Lab Value	0.00137839	0.969717
Memory/Thought Problems	LAB_PLATELET_Median	Lab Value	-3.92325	0.969717
Memory/Thought Problems	LAB_PO2_ARTERIAL_Median	Lab Value	2.72918	0.969717
Memory/Thought Problems	LAB_PO2_VENOUS_Median	Lab Value	3.78573	0.969717
Memory/Thought Problems	LAB_POTASSIUM_Median	Lab Value	-0.0149538	0.969717
Memory/Thought Problems	LAB_PROCALCITONIN_Median	Lab Value	-0.874852	0.969717
Memory/Thought Problems	LAB_PROTHROMBIN_TIME_Median	Lab Value	0.088121	0.969717
Memory/Thought Problems	LAB_PTT_Median	Lab Value	-0.454587	0.969717
Memory/Thought Problems	LAB_RBC_COUNT_Median	Lab Value	0.0455384	0.969717
Memory/Thought Problems	LAB_SERUM_CREATININE_Median	Lab Value	-0.101508	0.969717
Memory/Thought Problems	LAB_SODIUM_Median	Lab Value	-0.265199	0.969717
Memory/Thought Problems	LAB_TNF_ALPHA_Median	Lab Value	8.55714	0.969717
Memory/Thought Problems	LAB_TOTAL_BILIRUBIN_Median	Lab Value	-0.0365795	0.969717
Memory/Thought Problems	LAB_TOTAL_PROTEIN_Median	Lab Value	0.0148831	0.969717
Memory/Thought Problems	LAB_TROPONIN_I_Median	Lab Value	-0.231546	0.969717
Memory/Thought Problems	LAB_URIC_ACID_Median	Lab Value	-0.580118	0.969717
Memory/Thought Problems	LAB_WBC_Median	Lab Value	0.348718	0.969717
Memory/Thought Problems	MED_APIXABAN	Medication	0.00645619	0.969717
Memory/Thought Problems	MED_AZITHROMYCIN	Medication	-0.00730426	0.969717
Memory/Thought Problems	MED_DEXAMETHASONE	Medication	0.00188784	0.969717
Memory/Thought Problems	MED_DOBUTAMINE	Medication	-0.00570527	0.969717
Memory/Thought Problems	MED_DOPAMINE	Medication	-0.00405276	0.969717
Memory/Thought Problems	MED_ECULIZUMAB	Medication	-0.00163484	0.969717
Memory/Thought Problems	MED_ENOXAPARIN	Medication	0.00444573	0.969717
Memory/Thought Problems	MED_EPINEPHRINE	Medication	-0.0036628	0.969717
Memory/Thought Problems	MED_FAMOTIDINE	Medication	-0.00939919	0.969717
Memory/Thought Problems	MED_GIMISILUMAB	Medication	0.00265166	0.969717
Memory/Thought Problems	MED_HEPARIN	Medication	-0.0437768	0.969717
Memory/Thought Problems	MED_HYDROCORTISONE	Medication	0.000848106	0.969717
Memory/Thought Problems	MED_HYDROXYCHLOROQUINE	Medication	-0.00191743	0.970964
Memory/Thought Problems	MED_METHOTREXATE	Medication	0.00209836	0.969717
Memory/Thought Problems	MED_METHYLPREDNISOLONE	Medication	-0.0189032	0.969717
Memory/Thought Problems	MED_MILRINONE	Medication	-0.00239277	0.969717
Memory/Thought Problems	MED_NO_ppm	Medication	-0.000609701	0.969717
Memory/Thought Problems	MED_NOREPINEPHRINE_LEVOPHED	Medication	-0.00971423	0.969717
Memory/Thought Problems	MED_PHENYLEPHRINE	Medication	0.00463591	0.969717
Memory/Thought Problems	MED_PREDNISONE	Medication	-0.0146204	0.969717
Memory/Thought Problems	MED_REMDESIVIR	Medication	0.0254464	0.969717
Memory/Thought Problems	MED_RITUXIMAB	Medication	0.00209836	0.969717
Memory/Thought Problems	MED_RIVAROXABAN	Medication	0.00175951	0.969717
Memory/Thought Problems	MED_SARILUMAB	Medication	-0.000801356	0.969717
Memory/Thought Problems	MED_TISSUE_PLASMINOGEN_ACTIVATOR	Medication	0.000817083	0.969717
Memory/Thought Problems	MED_TOCILIZUMAB	Medication	-0.000179624	0.969717
Memory/Thought Problems	MED_VASOPRESSIN_VASOSTRICT	Medication	-0.00439454	0.969717
Memory/Thought Problems	MED_WARFARIN_COUMADIN	Medication	0.0035253	0.969717
Muscle Pain	COMORBID_ALCOHOLIC_NONALCOHOLIC_LIVER_DISEASE	Comorbidity	-0.0027883	0.988603
Muscle Pain	COMORBID_ASTHMA	Comorbidity	0.0338058	0.752278
Muscle Pain	COMORBID_ATRIAL_FIBRILLATION	Comorbidity	-0.0209184	0.863292
Muscle Pain	COMORBID_CANCER_FLAG	Comorbidity	0.00380229	0.988603
Muscle Pain	COMORBID_CHRONIC_KIDNEY_DISEASE	Comorbidity	-0.0755442	0.746981
Muscle Pain	COMORBID_CHRONIC_VIRAL_HEPATITIS	Comorbidity	-0.017953	0.746981
Muscle Pain	COMORBID_COPD	Comorbidity	-0.0058716	0.971631
Muscle Pain	COMORBID_CORONARY_ARTERY_DISEASE	Comorbidity	-0.0160176	0.906196
Muscle Pain	COMORBID_CROHNS_DISEASE	Comorbidity	-0.0134698	0.752278
Muscle Pain	COMORBID_DIABETES	Comorbidity	-0.00880832	0.98649
Muscle Pain	COMORBID_HEART_FAILURE	Comorbidity	-0.068744	0.746981
Muscle Pain	COMORBID_HTN	Comorbidity	0.0297321	0.863292
Muscle Pain	COMORBID_OBSTRUCTIVE_SLEEP_APNEA	Comorbidity	0.010066	0.917127
Muscle Pain	COMORBID_ULCERATIVE_COLITIS	Comorbidity	-0.0127034	0.752278
Muscle Pain	LAB_ALBUMIN_Median	Lab Value	0.0761609	0.746981
Muscle Pain	LAB_ALT_Median	Lab Value	-1.09805	0.974063
Muscle Pain	LAB_ANION_GAP_Median	Lab Value	-0.160017	0.880976
Muscle Pain	LAB_AST_Median	Lab Value	0.5845	0.98649
Muscle Pain	LAB_BASE_EXCESS_ARTERIAL_Median	Lab Value	-0.733633	0.863292
Muscle Pain	LAB_BASE_EXCESS_VENOUS_Median	Lab Value	-0.493217	0.746981
Muscle Pain	LAB_BASOPHIL_NUMBER_Median	Lab Value	0.00520266	0.746981
Muscle Pain	LAB_BASOPHIL_PERCENT_Median	Lab Value	0.00696205	0.971631
Muscle Pain	LAB_BRAIN_NATRIURETIC_PROTEIN_Median	Lab Value	210.685	0.752278
Muscle Pain	LAB_BUN_Median	Lab Value	-0.144767	0.988603
Muscle Pain	LAB_C_REACTIVE_PROTEIN_Median	Lab Value	-9.59693	0.746981
Muscle Pain	LAB_C_REATIVE_PROTEIN_HS_Median	Lab Value	6.36475	0.988603
Muscle Pain	LAB_CALCIUM_Median	Lab Value	0.0770279	0.752278
Muscle Pain	LAB_CARBOXYHEMOGLOBIN_ARTERIAL_Median	Lab Value	-0.00438476	0.988603
Muscle Pain	LAB_CHLORIDE_Median	Lab Value	0.297833	0.863292
Muscle Pain	LAB_CO2_TOTAL_Median	Lab Value	-0.00332445	0.99364
Muscle Pain	LAB_CREATINE_KINASE_MB_Median	Lab Value	-1.75057	0.746981
Muscle Pain	LAB_CREATINE_KINASE_Median	Lab Value	317.263	0.746981
Muscle Pain	LAB_D_DIMER_Median	Lab Value	0.429994	0.746981
Muscle Pain	LAB_DEOXYHEMOGLOBIN_ARTERIAL_Median	Lab Value	0.430197	0.863292
Muscle Pain	LAB_EGFR_Median	Lab Value	6.04741	0.752278
Muscle Pain	LAB_EOSINOPHIL_NUMBER_Median	Lab Value	0.064285	0.32718
Muscle Pain	LAB_EOSINOPHIL_PERCENT_Median	Lab Value	0.647189	0.746981
Muscle Pain	LAB_ESR_Median	Lab Value	-9.01579	0.746981
Muscle Pain	LAB_FERRITIN_Median	Lab Value	192.427	0.809734
Muscle Pain	LAB_FIBRINOGEN_Median	Lab Value	-18.1405	0.809734
Muscle Pain	LAB_GLUCOSE_Median	Lab Value	7.42956	0.746981
Muscle Pain	LAB_HAPTOGLOBIN_Median	Lab Value	53.1353	0.752278
Muscle Pain	LAB_HCO3_ARTERIAL_Median	Lab Value	1.36765	0.746981
Muscle Pain	LAB_HCO3_VENOUS_Median	Lab Value	-0.500927	0.752278
Muscle Pain	LAB_HEMATOCRIT_Median	Lab Value	0.959904	0.746981
Muscle Pain	LAB_HEMOGLOBIN_A1C_Median	Lab Value	0.198326	0.863292
Muscle Pain	LAB_HEMOGLOBIN_ARTERIAL_Median	Lab Value	-0.391535	0.863292
Muscle Pain	LAB_HEMOGLOBIN_Median	Lab Value	0.222344	0.752278
Muscle Pain	LAB_INR_Median	Lab Value	-0.0637673	0.746981
Muscle Pain	LAB_INTERLEUKIN_1_BETA_Median	Lab Value	0.285134	0.746981
Muscle Pain	LAB_INTERLEUKIN_6_Median	Lab Value	123.898	0.746981
Muscle Pain	LAB_INTERLEUKIN_8_Median	Lab Value	36.8598	0.752278
Muscle Pain	LAB_LACTATE_ARTERIAL_Median	Lab Value	0.13266	0.752278
Muscle Pain	LAB_LDH_Median	Lab Value	21.0061	0.752278
Muscle Pain	LAB_LYMPHOCYTE_NUMBER_Median	Lab Value	-0.0269933	0.98649
Muscle Pain	LAB_LYMPHOCYTE_PERCENT_Median	Lab Value	-2.65877	0.746981
Muscle Pain	LAB_MCH_Median	Lab Value	-0.0151049	0.988603
Muscle Pain	LAB_MCHC_Median	Lab Value	0.0105758	0.988603
Muscle Pain	LAB_MCV_Median	Lab Value	-0.068803	0.988603
Muscle Pain	LAB_MEAN_PLATELET_VOLUME_Median	Lab Value	0.20756	0.746981
Muscle Pain	LAB_METHEMOGLOBIN_ARTERIAL_Median	Lab Value	0.681299	0.746981
Muscle Pain	LAB_MONOCYTE_NUMBER_Median	Lab Value	0.0300573	0.752278
Muscle Pain	LAB_MONOCYTE_PERCENT_Median	Lab Value	-0.24777	0.819891
Muscle Pain	LAB_NEUTROPHIL_NUMBER_Median	Lab Value	1.10399	0.746981
Muscle Pain	LAB_NEUTROPHIL_PERCENT_Median	Lab Value	1.49497	0.752278
Muscle Pain	LAB_O2_SATURATION_ARTERIAL_Median	Lab Value	0.915789	0.746981
Muscle Pain	LAB_O2_SATURATION_VENOUS_Median	Lab Value	0.873555	0.863292
Muscle Pain	LAB_OXYHEMOGLOBIN_ARTERIAL_Median	Lab Value	4.03785	0.752278
Muscle Pain	LAB_PC02_VENOUS_Median	Lab Value	-0.199198	0.971631
Muscle Pain	LAB_PCO2_ARTERIAL_Median	Lab Value	6.55087	0.32718
Muscle Pain	LAB_PH_ARTERIAL_Median	Lab Value	-0.0346553	0.566054
Muscle Pain	LAB_PH_VENOUS_Median	Lab Value	0.00031286	0.988603
Muscle Pain	LAB_PLATELET_Median	Lab Value	-24.868	0.746981
Muscle Pain	LAB_PO2_ARTERIAL_Median	Lab Value	1.45179	0.971631
Muscle Pain	LAB_PO2_VENOUS_Median	Lab Value	2.72378	0.746981
Muscle Pain	LAB_POTASSIUM_Median	Lab Value	-0.0172751	0.917127
Muscle Pain	LAB_PROCALCITONIN_Median	Lab Value	0.415471	0.89615
Muscle Pain	LAB_PROTHROMBIN_TIME_Median	Lab Value	-0.523634	0.746981
Muscle Pain	LAB_PTT_Median	Lab Value	-0.842797	0.863292
Muscle Pain	LAB_RBC_COUNT_Median	Lab Value	0.0818381	0.752278
Muscle Pain	LAB_SERUM_CREATININE_Median	Lab Value	-0.160019	0.863292
Muscle Pain	LAB_SODIUM_Median	Lab Value	0.186976	0.89615
Muscle Pain	LAB_TNF_ALPHA_Median	Lab Value	11.3398	0.752278
Muscle Pain	LAB_TOTAL_BILIRUBIN_Median	Lab Value	0.0283761	0.907194
Muscle Pain	LAB_TOTAL_PROTEIN_Median	Lab Value	0.0299273	0.905816
Muscle Pain	LAB_TROPONIN_I_Median	Lab Value	-0.190584	0.809734
Muscle Pain	LAB_URIC_ACID_Median	Lab Value	-1.38553	0.746981
Muscle Pain	LAB_WBC_Median	Lab Value	0.89838	0.746981
Muscle Pain	MED_APIXABAN	Medication	-0.0174349	0.863292
Muscle Pain	MED_AZITHROMYCIN	Medication	0.000685659	0.988603
Muscle Pain	MED_DEXAMETHASONE	Medication	-0.0164315	0.863292
Muscle Pain	MED_DOBUTAMINE	Medication	0.00373555	0.813165
Muscle Pain	MED_DOPAMINE	Medication	-0.00370009	0.746981
Muscle Pain	MED_ECULIZUMAB	Medication	0.0020797	0.746981
Muscle Pain	MED_ENOXAPARIN	Medication	-0.0689392	0.746981
Muscle Pain	MED_EPINEPHRINE	Medication	-0.00377871	0.746981
Muscle Pain	MED_FAMOTIDINE	Medication	0.121937	0.0631496
Muscle Pain	MED_GIMISILUMAB	Medication	0.00624421	0.746981
Muscle Pain	MED_HEPARIN	Medication	0.0619735	0.746981
Muscle Pain	MED_HYDROCORTISONE	Medication	-0.00067042	0.752278
Muscle Pain	MED_HYDROXYCHLOROQUINE	Medication	0.0710867	0.746981
Muscle Pain	MED_METHOTREXATE	Medication	-0.0011447	0.809734
Muscle Pain	MED_METHYLPREDNISOLONE	Medication	0.0101257	0.917127
Muscle Pain	MED_MILRINONE	Medication	-0.00188469	0.752278
Muscle Pain	MED_NO_ppm	Medication	0.00597541	0.746981
Muscle Pain	MED_NOREPINEPHRINE_LEVOPHED	Medication	0.0078021	0.809734
Muscle Pain	MED_PHENYLEPHRINE	Medication	0.00347388	0.752278
Muscle Pain	MED_PREDNISONE	Medication	-0.0153859	0.819289
Muscle Pain	MED_REMDESIVIR	Medication	-0.0151574	0.863292
Muscle Pain	MED_RITUXIMAB	Medication	-0.0011447	0.809734
Muscle Pain	MED_RIVAROXABAN	Medication	0.0117519	0.819289
Muscle Pain	MED_SARILUMAB	Medication	-0.000913908	0.746981
Muscle Pain	MED_TISSUE_PLASMINOGEN_ACTIVATOR	Medication	0.00307612	0.746981
Muscle Pain	MED_TOCILIZUMAB	Medication	0.00275465	0.746981
Muscle Pain	MED_VASOPRESSIN_VASOSTRICT	Medication	0.00555005	0.746981
Muscle Pain	MED_WARFARIN_COUMADIN	Medication	-0.0107508	0.746981
Nausea/Diarrhea/Vomiting	COMORBID_ALCOHOLIC_NONALCOHOLIC_LIVER_DISEASE	Comorbidity	0.00619715	0.937067
Nausea/Diarrhea/Vomiting	COMORBID_ASTHMA	Comorbidity	0.0694512	0.661836
Nausea/Diarrhea/Vomiting	COMORBID_ATRIAL_FIBRILLATION	Comorbidity	0.0678635	0.661865
Nausea/Diarrhea/Vomiting	COMORBID_CANCER_FLAG	Comorbidity	-0.0398966	0.8193
Nausea/Diarrhea/Vomiting	COMORBID_CHRONIC_KIDNEY_DISEASE	Comorbidity	0.166865	0.172884
Nausea/Diarrhea/Vomiting	COMORBID_CHRONIC_VIRAL_HEPATITIS	Comorbidity	-0.0132169	0.829829
Nausea/Diarrhea/Vomiting	COMORBID_COPD	Comorbidity	0.0692633	0.463138
Nausea/Diarrhea/Vomiting	COMORBID_CORONARY_ARTERY_DISEASE	Comorbidity	0.0649424	0.7609
Nausea/Diarrhea/Vomiting	COMORBID_CROHNS_DISEASE	Comorbidity	-0.0115442	0.8193
Nausea/Diarrhea/Vomiting	COMORBID_DIABETES	Comorbidity	0.0869354	0.7609
Nausea/Diarrhea/Vomiting	COMORBID_HEART_FAILURE	Comorbidity	0.0361925	0.8193
Nausea/Diarrhea/Vomiting	COMORBID_HTN	Comorbidity	0.0337014	0.894811
Nausea/Diarrhea/Vomiting	COMORBID_OBSTRUCTIVE_SLEEP_APNEA	Comorbidity	0.0441072	0.7609
Nausea/Diarrhea/Vomiting	COMORBID_ULCERATIVE_COLITIS	Comorbidity	-0.0100488	0.850419
Nausea/Diarrhea/Vomiting	LAB_ALBUMIN_Median	Lab Value	-0.0230477	0.907623
Nausea/Diarrhea/Vomiting	LAB_ALT_Median	Lab Value	-5.34539	0.8193
Nausea/Diarrhea/Vomiting	LAB_ANION_GAP_Median	Lab Value	0.465834	0.7609
Nausea/Diarrhea/Vomiting	LAB_AST_Median	Lab Value	5.37315	0.7609
Nausea/Diarrhea/Vomiting	LAB_BASE_EXCESS_ARTERIAL_Median	Lab Value	-0.206177	0.951205
Nausea/Diarrhea/Vomiting	LAB_BASE_EXCESS_VENOUS_Median	Lab Value	0.3026	0.850419
Nausea/Diarrhea/Vomiting	LAB_BASOPHIL_NUMBER_Median	Lab Value	0.0110604	0.172884
Nausea/Diarrhea/Vomiting	LAB_BASOPHIL_PERCENT_Median	Lab Value	0.078768	0.463138
Nausea/Diarrhea/Vomiting	LAB_BRAIN_NATRIURETIC_PROTEIN_Median	Lab Value	204.055	0.82639
Nausea/Diarrhea/Vomiting	LAB_BUN_Median	Lab Value	-0.721761	0.931669
Nausea/Diarrhea/Vomiting	LAB_C_REACTIVE_PROTEIN_Median	Lab Value	-15.9999	0.659174
Nausea/Diarrhea/Vomiting	LAB_C_REATIVE_PROTEIN_HS_Median	Lab Value	21.2838	0.931669
Nausea/Diarrhea/Vomiting	LAB_CALCIUM_Median	Lab Value	0.0427883	0.858007
Nausea/Diarrhea/Vomiting	LAB_CARBOXYHEMOGLOBIN_ARTERIAL_Median	Lab Value	0.0359478	0.932968
Nausea/Diarrhea/Vomiting	LAB_CHLORIDE_Median	Lab Value	-0.227523	0.907623
Nausea/Diarrhea/Vomiting	LAB_CO2_TOTAL_Median	Lab Value	0.177842	0.907623
Nausea/Diarrhea/Vomiting	LAB_CREATINE_KINASE_MB_Median	Lab Value	1.21506	0.8193
Nausea/Diarrhea/Vomiting	LAB_CREATINE_KINASE_Median	Lab Value	311.88	0.7609
Nausea/Diarrhea/Vomiting	LAB_D_DIMER_Median	Lab Value	0.0228904	0.961475
Nausea/Diarrhea/Vomiting	LAB_DEOXYHEMOGLOBIN_ARTERIAL_Median	Lab Value	0.586027	0.8193
Nausea/Diarrhea/Vomiting	LAB_EGFR_Median	Lab Value	6.4175	0.8193
Nausea/Diarrhea/Vomiting	LAB_EOSINOPHIL_NUMBER_Median	Lab Value	0.120107	0.0400992
Nausea/Diarrhea/Vomiting	LAB_EOSINOPHIL_PERCENT_Median	Lab Value	0.821692	0.462541
Nausea/Diarrhea/Vomiting	LAB_ESR_Median	Lab Value	6.6764	0.8193
Nausea/Diarrhea/Vomiting	LAB_FERRITIN_Median	Lab Value	364.026	0.7609
Nausea/Diarrhea/Vomiting	LAB_FIBRINOGEN_Median	Lab Value	-27.7707	0.8193
Nausea/Diarrhea/Vomiting	LAB_GLUCOSE_Median	Lab Value	5.29251	0.82639
Nausea/Diarrhea/Vomiting	LAB_HAPTOGLOBIN_Median	Lab Value	-184.51	0.144087
Nausea/Diarrhea/Vomiting	LAB_HCO3_ARTERIAL_Median	Lab Value	1.71255	0.720771
Nausea/Diarrhea/Vomiting	LAB_HCO3_VENOUS_Median	Lab Value	0.609874	0.762255
Nausea/Diarrhea/Vomiting	LAB_HEMATOCRIT_Median	Lab Value	-2.48036	0.25633
Nausea/Diarrhea/Vomiting	LAB_HEMOGLOBIN_A1C_Median	Lab Value	-0.394366	0.8193
Nausea/Diarrhea/Vomiting	LAB_HEMOGLOBIN_ARTERIAL_Median	Lab Value	-1.63709	0.462541
Nausea/Diarrhea/Vomiting	LAB_HEMOGLOBIN_Median	Lab Value	-0.879181	0.172884
Nausea/Diarrhea/Vomiting	LAB_INR_Median	Lab Value	0.116847	0.504568
Nausea/Diarrhea/Vomiting	LAB_INTERLEUKIN_1_BETA_Median	Lab Value	0.0650079	0.931669
Nausea/Diarrhea/Vomiting	LAB_INTERLEUKIN_6_Median	Lab Value	263.927	0.172884
Nausea/Diarrhea/Vomiting	LAB_INTERLEUKIN_8_Median	Lab Value	142.425	0.172884
Nausea/Diarrhea/Vomiting	LAB_LACTATE_ARTERIAL_Median	Lab Value	-0.0904698	0.858007
Nausea/Diarrhea/Vomiting	LAB_LDH_Median	Lab Value	42.2058	0.609656
Nausea/Diarrhea/Vomiting	LAB_LYMPHOCYTE_NUMBER_Median	Lab Value	0.345514	0.661836
Nausea/Diarrhea/Vomiting	LAB_LYMPHOCYTE_PERCENT_Median	Lab Value	-0.115921	0.961475
Nausea/Diarrhea/Vomiting	LAB_MCH_Median	Lab Value	-1.018	0.25633
Nausea/Diarrhea/Vomiting	LAB_MCHC_Median	Lab Value	-0.320608	0.463138
Nausea/Diarrhea/Vomiting	LAB_MCV_Median	Lab Value	-2.24545	0.463138
Nausea/Diarrhea/Vomiting	LAB_MEAN_PLATELET_VOLUME_Median	Lab Value	-0.0791829	0.907623
Nausea/Diarrhea/Vomiting	LAB_METHEMOGLOBIN_ARTERIAL_Median	Lab Value	1.77541	0.161425
Nausea/Diarrhea/Vomiting	LAB_MONOCYTE_NUMBER_Median	Lab Value	0.0889884	0.463138
Nausea/Diarrhea/Vomiting	LAB_MONOCYTE_PERCENT_Median	Lab Value	0.049633	0.958817
Nausea/Diarrhea/Vomiting	LAB_NEUTROPHIL_NUMBER_Median	Lab Value	0.135476	0.937823
Nausea/Diarrhea/Vomiting	LAB_NEUTROPHIL_PERCENT_Median	Lab Value	-1.65418	0.8193
Nausea/Diarrhea/Vomiting	LAB_O2_SATURATION_ARTERIAL_Median	Lab Value	-0.420578	0.858007
Nausea/Diarrhea/Vomiting	LAB_O2_SATURATION_VENOUS_Median	Lab Value	-1.03264	0.858007
Nausea/Diarrhea/Vomiting	LAB_OXYHEMOGLOBIN_ARTERIAL_Median	Lab Value	-4.66337	0.7609
Nausea/Diarrhea/Vomiting	LAB_PC02_VENOUS_Median	Lab Value	1.76514	0.609656
Nausea/Diarrhea/Vomiting	LAB_PCO2_ARTERIAL_Median	Lab Value	7.23105	0.172884
Nausea/Diarrhea/Vomiting	LAB_PH_ARTERIAL_Median	Lab Value	-0.0411066	0.233465
Nausea/Diarrhea/Vomiting	LAB_PH_VENOUS_Median	Lab Value	-0.0126568	0.463138
Nausea/Diarrhea/Vomiting	LAB_PLATELET_Median	Lab Value	3.33026	0.949163
Nausea/Diarrhea/Vomiting	LAB_PO2_ARTERIAL_Median	Lab Value	-3.96729	0.858007
Nausea/Diarrhea/Vomiting	LAB_PO2_VENOUS_Median	Lab Value	-1.6949	0.856349
Nausea/Diarrhea/Vomiting	LAB_POTASSIUM_Median	Lab Value	-0.0564619	0.8193
Nausea/Diarrhea/Vomiting	LAB_PROCALCITONIN_Median	Lab Value	-0.187879	0.949854
Nausea/Diarrhea/Vomiting	LAB_PROTHROMBIN_TIME_Median	Lab Value	1.05614	0.463138
Nausea/Diarrhea/Vomiting	LAB_PTT_Median	Lab Value	4.04725	0.39405
Nausea/Diarrhea/Vomiting	LAB_RBC_COUNT_Median	Lab Value	-0.144537	0.682287
Nausea/Diarrhea/Vomiting	LAB_SERUM_CREATININE_Median	Lab Value	0.0659223	0.949163
Nausea/Diarrhea/Vomiting	LAB_SODIUM_Median	Lab Value	0.874487	0.661836
Nausea/Diarrhea/Vomiting	LAB_TNF_ALPHA_Median	Lab Value	40.6701	0.25633
Nausea/Diarrhea/Vomiting	LAB_TOTAL_BILIRUBIN_Median	Lab Value	0.141845	0.661836
Nausea/Diarrhea/Vomiting	LAB_TOTAL_PROTEIN_Median	Lab Value	0.123659	0.725795
Nausea/Diarrhea/Vomiting	LAB_TROPONIN_I_Median	Lab Value	1.16115	0.144087
Nausea/Diarrhea/Vomiting	LAB_URIC_ACID_Median	Lab Value	-1.68624	0.661836
Nausea/Diarrhea/Vomiting	LAB_WBC_Median	Lab Value	0.951053	0.661836
Nausea/Diarrhea/Vomiting	MED_APIXABAN	Medication	-0.0224886	0.858007
Nausea/Diarrhea/Vomiting	MED_AZITHROMYCIN	Medication	0.00751552	0.932968
Nausea/Diarrhea/Vomiting	MED_DEXAMETHASONE	Medication	0.0317288	0.8193
Nausea/Diarrhea/Vomiting	MED_DOBUTAMINE	Medication	-0.00433741	0.833699
Nausea/Diarrhea/Vomiting	MED_DOPAMINE	Medication	-0.00580289	0.661836
Nausea/Diarrhea/Vomiting	MED_ECULIZUMAB	Medication	-0.00205489	0.7609
Nausea/Diarrhea/Vomiting	MED_ENOXAPARIN	Medication	-0.0989287	0.661836
Nausea/Diarrhea/Vomiting	MED_EPINEPHRINE	Medication	-0.00483262	0.661836
Nausea/Diarrhea/Vomiting	MED_FAMOTIDINE	Medication	0.0470646	0.7609
Nausea/Diarrhea/Vomiting	MED_GIMISILUMAB	Medication	0.000155352	0.972057
Nausea/Diarrhea/Vomiting	MED_HEPARIN	Medication	0.0211195	0.858007
Nausea/Diarrhea/Vomiting	MED_HYDROCORTISONE	Medication	-0.00063601	0.8193
Nausea/Diarrhea/Vomiting	MED_HYDROXYCHLOROQUINE	Medication	-0.0387999	0.8193
Nausea/Diarrhea/Vomiting	MED_METHOTREXATE	Medication	-0.000907404	0.858007
Nausea/Diarrhea/Vomiting	MED_METHYLPREDNISOLONE	Medication	-0.0482054	0.7609
Nausea/Diarrhea/Vomiting	MED_MILRINONE	Medication	-0.00328048	0.682287
Nausea/Diarrhea/Vomiting	MED_NO_ppm	Medication	-0.00202499	0.907623
Nausea/Diarrhea/Vomiting	MED_NOREPINEPHRINE_LEVOPHED	Medication	0.0110116	0.8193
Nausea/Diarrhea/Vomiting	MED_PHENYLEPHRINE	Medication	0.00557976	0.7609
Nausea/Diarrhea/Vomiting	MED_PREDNISONE	Medication	-0.0312122	0.7609
Nausea/Diarrhea/Vomiting	MED_REMDESIVIR	Medication	0.00349557	0.961475
Nausea/Diarrhea/Vomiting	MED_RITUXIMAB	Medication	-0.000907404	0.858007
Nausea/Diarrhea/Vomiting	MED_RIVAROXABAN	Medication	0.0114434	0.858007
Nausea/Diarrhea/Vomiting	MED_SARILUMAB	Medication	-0.000871166	0.7609
Nausea/Diarrhea/Vomiting	MED_TISSUE_PLASMINOGEN_ACTIVATOR	Medication	-0.00210914	0.8193
Nausea/Diarrhea/Vomiting	MED_TOCILIZUMAB	Medication	-0.000490809	0.931669
Nausea/Diarrhea/Vomiting	MED_VASOPRESSIN_VASOSTRICT	Medication	0.00434752	0.8193
Nausea/Diarrhea/Vomiting	MED_WARFARIN_COUMADIN	Medication	0.00369873	0.907623
Need Supplemental O2	COMORBID_ALCOHOLIC_NONALCOHOLIC_LIVER_DISEASE	Comorbidity	-0.0419537	0.994452
Need Supplemental O2	COMORBID_ASTHMA	Comorbidity	0.176289	0.34303
Need Supplemental O2	COMORBID_ATRIAL_FIBRILLATION	Comorbidity	-0.00175125	0.994452
Need Supplemental O2	COMORBID_CANCER_FLAG	Comorbidity	-0.0362733	0.994452
Need Supplemental O2	COMORBID_CHRONIC_KIDNEY_DISEASE	Comorbidity	0.0150931	0.994452
Need Supplemental O2	COMORBID_CHRONIC_VIRAL_HEPATITIS	Comorbidity	0.0574074	0.763551
Need Supplemental O2	COMORBID_COPD	Comorbidity	0.206757	0.028768
Need Supplemental O2	COMORBID_CORONARY_ARTERY_DISEASE	Comorbidity	-0.0624587	0.994452
Need Supplemental O2	COMORBID_CROHNS_DISEASE	Comorbidity	0.000799886	0.994452
Need Supplemental O2	COMORBID_DIABETES	Comorbidity	-0.0226286	0.994452
Need Supplemental O2	COMORBID_HEART_FAILURE	Comorbidity	0.0961571	0.994452
Need Supplemental O2	COMORBID_HTN	Comorbidity	0.143167	0.994452
Need Supplemental O2	COMORBID_OBSTRUCTIVE_SLEEP_APNEA	Comorbidity	0.142723	0.492128
Need Supplemental O2	COMORBID_ULCERATIVE_COLITIS	Comorbidity	-0.00884548	0.994452
Need Supplemental O2	LAB_ALBUMIN_Median	Lab Value	0.0156277	0.994452
Need Supplemental O2	LAB_ALT_Median	Lab Value	2.53019	0.994452
Need Supplemental O2	LAB_ANION_GAP_Median	Lab Value	0.0208788	0.994452
Need Supplemental O2	LAB_AST_Median	Lab Value	-0.0554133	0.994452
Need Supplemental O2	LAB_BASE_EXCESS_ARTERIAL_Median	Lab Value	0.260517	0.994452
Need Supplemental O2	LAB_BASE_EXCESS_VENOUS_Median	Lab Value	1.15697	0.994452
Need Supplemental O2	LAB_BASOPHIL_NUMBER_Median	Lab Value	0.00147772	0.994452
Need Supplemental O2	LAB_BASOPHIL_PERCENT_Median	Lab Value	0.0205874	0.994452
Need Supplemental O2	LAB_BRAIN_NATRIURETIC_PROTEIN_Median	Lab Value	1117.51	0.233561
Need Supplemental O2	LAB_BUN_Median	Lab Value	-0.0926699	0.994452
Need Supplemental O2	LAB_C_REACTIVE_PROTEIN_Median	Lab Value	1.5321	0.994452
Need Supplemental O2	LAB_C_REATIVE_PROTEIN_HS_Median	Lab Value	101.244	0.994452
Need Supplemental O2	LAB_CALCIUM_Median	Lab Value	0.243303	0.839853
Need Supplemental O2	LAB_CARBOXYHEMOGLOBIN_ARTERIAL_Median	Lab Value	-0.504963	0.529199
Need Supplemental O2	LAB_CHLORIDE_Median	Lab Value	-0.933172	0.994452
Need Supplemental O2	LAB_CO2_TOTAL_Median	Lab Value	0.815976	0.994452
Need Supplemental O2	LAB_CREATINE_KINASE_MB_Median	Lab Value	4.23105	0.994452
Need Supplemental O2	LAB_CREATINE_KINASE_Median	Lab Value	214.751	0.994452
Need Supplemental O2	LAB_D_DIMER_Median	Lab Value	-0.505947	0.994452
Need Supplemental O2	LAB_DEOXYHEMOGLOBIN_ARTERIAL_Median	Lab Value	1.74353	0.994452
Need Supplemental O2	LAB_EGFR_Median	Lab Value	-2.3471	0.994452
Need Supplemental O2	LAB_EOSINOPHIL_NUMBER_Median	Lab Value	-0.020942	0.994452
Need Supplemental O2	LAB_EOSINOPHIL_PERCENT_Median	Lab Value	-0.291716	0.994452
Need Supplemental O2	LAB_ESR_Median	Lab Value	0.525645	0.994452
Need Supplemental O2	LAB_FERRITIN_Median	Lab Value	615.329	0.994452
Need Supplemental O2	LAB_FIBRINOGEN_Median	Lab Value	-74.9194	0.994452
Need Supplemental O2	LAB_GLUCOSE_Median	Lab Value	-1.32439	0.994452
Need Supplemental O2	LAB_HAPTOGLOBIN_Median	Lab Value	-63.8715	0.994452
Need Supplemental O2	LAB_HCO3_ARTERIAL_Median	Lab Value	1.55751	0.994452
Need Supplemental O2	LAB_HCO3_VENOUS_Median	Lab Value	0.908456	0.994452
Need Supplemental O2	LAB_HEMATOCRIT_Median	Lab Value	0.0136422	0.994452
Need Supplemental O2	LAB_HEMOGLOBIN_A1C_Median	Lab Value	-0.583348	0.994452
Need Supplemental O2	LAB_HEMOGLOBIN_ARTERIAL_Median	Lab Value	1.00693	0.994452
Need Supplemental O2	LAB_HEMOGLOBIN_Median	Lab Value	-0.175666	0.994452
Need Supplemental O2	LAB_INR_Median	Lab Value	-0.101004	0.994452
Need Supplemental O2	LAB_INTERLEUKIN_1_BETA_Median	Lab Value	0.245351	0.994452
Need Supplemental O2	LAB_INTERLEUKIN_6_Median	Lab Value	-32.5476	0.994452
Need Supplemental O2	LAB_INTERLEUKIN_8_Median	Lab Value	-58.3469	0.994452
Need Supplemental O2	LAB_LACTATE_ARTERIAL_Median	Lab Value	0.0122796	0.994452
Need Supplemental O2	LAB_LDH_Median	Lab Value	3.00146	0.994452
Need Supplemental O2	LAB_LYMPHOCYTE_NUMBER_Median	Lab Value	-0.21553	0.994452
Need Supplemental O2	LAB_LYMPHOCYTE_PERCENT_Median	Lab Value	-1.86728	0.994452
Need Supplemental O2	LAB_MCH_Median	Lab Value	-0.0378999	0.994452
Need Supplemental O2	LAB_MCHC_Median	Lab Value	-0.157538	0.994452
Need Supplemental O2	LAB_MCV_Median	Lab Value	0.385513	0.994452
Need Supplemental O2	LAB_MEAN_PLATELET_VOLUME_Median	Lab Value	0.417502	0.994452
Need Supplemental O2	LAB_METHEMOGLOBIN_ARTERIAL_Median	Lab Value	-0.0809579	0.994452
Need Supplemental O2	LAB_MONOCYTE_NUMBER_Median	Lab Value	-0.0979126	0.994452
Need Supplemental O2	LAB_MONOCYTE_PERCENT_Median	Lab Value	-0.977283	0.994452
Need Supplemental O2	LAB_NEUTROPHIL_NUMBER_Median	Lab Value	-0.559124	0.994452
Need Supplemental O2	LAB_NEUTROPHIL_PERCENT_Median	Lab Value	3.71061	0.994452
Need Supplemental O2	LAB_O2_SATURATION_ARTERIAL_Median	Lab Value	-0.446455	0.994452
Need Supplemental O2	LAB_O2_SATURATION_VENOUS_Median	Lab Value	-2.05016	0.994452
Need Supplemental O2	LAB_OXYHEMOGLOBIN_ARTERIAL_Median	Lab Value	-6.72561	0.994452
Need Supplemental O2	LAB_PC02_VENOUS_Median	Lab Value	3.73269	0.492128
Need Supplemental O2	LAB_PCO2_ARTERIAL_Median	Lab Value	4.09737	0.994452
Need Supplemental O2	LAB_PH_ARTERIAL_Median	Lab Value	-0.0187651	0.994452
Need Supplemental O2	LAB_PH_VENOUS_Median	Lab Value	-0.0201267	0.720481
Need Supplemental O2	LAB_PLATELET_Median	Lab Value	-17.1259	0.994452
Need Supplemental O2	LAB_PO2_ARTERIAL_Median	Lab Value	2.00943	0.994452
Need Supplemental O2	LAB_PO2_VENOUS_Median	Lab Value	2.8084	0.994452
Need Supplemental O2	LAB_POTASSIUM_Median	Lab Value	0.132992	0.994452
Need Supplemental O2	LAB_PROCALCITONIN_Median	Lab Value	1.52329	0.994452
Need Supplemental O2	LAB_PROTHROMBIN_TIME_Median	Lab Value	-0.874074	0.994452
Need Supplemental O2	LAB_PTT_Median	Lab Value	1.39313	0.994452
Need Supplemental O2	LAB_RBC_COUNT_Median	Lab Value	-0.0674339	0.994452
Need Supplemental O2	LAB_SERUM_CREATININE_Median	Lab Value	-0.0914984	0.994452
Need Supplemental O2	LAB_SODIUM_Median	Lab Value	0.291877	0.994452
Need Supplemental O2	LAB_TNF_ALPHA_Median	Lab Value	-17.8739	0.994452
Need Supplemental O2	LAB_TOTAL_BILIRUBIN_Median	Lab Value	0.0287695	0.994452
Need Supplemental O2	LAB_TOTAL_PROTEIN_Median	Lab Value	-0.112231	0.994452
Need Supplemental O2	LAB_TROPONIN_I_Median	Lab Value	-0.355645	0.994452
Need Supplemental O2	LAB_URIC_ACID_Median	Lab Value	1.18264	0.994452
Need Supplemental O2	LAB_WBC_Median	Lab Value	-0.262211	0.994452
Need Supplemental O2	MED_APIXABAN	Medication	0.0589292	0.994452
Need Supplemental O2	MED_AZITHROMYCIN	Medication	0.0260182	0.994452
Need Supplemental O2	MED_DEXAMETHASONE	Medication	0.0783912	0.994452
Need Supplemental O2	MED_DOBUTAMINE	Medication	0.00195105	0.994452
Need Supplemental O2	MED_DOPAMINE	Medication	-0.00321296	0.994452
Need Supplemental O2	MED_ECULIZUMAB	Medication	-0.00161022	0.994452
Need Supplemental O2	MED_ENOXAPARIN	Medication	-0.0613079	0.994452
Need Supplemental O2	MED_EPINEPHRINE	Medication	-0.00210398	0.994452
Need Supplemental O2	MED_FAMOTIDINE	Medication	0.074742	0.994452
Need Supplemental O2	MED_GIMISILUMAB	Medication	0.0103248	0.839853
Need Supplemental O2	MED_HEPARIN	Medication	0.00614606	0.994452
Need Supplemental O2	MED_HYDROCORTISONE	Medication	-0.000101058	0.994452
Need Supplemental O2	MED_HYDROXYCHLOROQUINE	Medication	-0.0431115	0.994452
Need Supplemental O2	MED_METHOTREXATE	Medication	-0.000430612	0.994452
Need Supplemental O2	MED_METHYLPREDNISOLONE	Medication	0.00599043	0.994452
Need Supplemental O2	MED_MILRINONE	Medication	-0.0022232	0.994452
Need Supplemental O2	MED_NO_ppm	Medication	-0.00422703	0.994452
Need Supplemental O2	MED_NOREPINEPHRINE_LEVOPHED	Medication	0.0459566	0.384792
Need Supplemental O2	MED_PHENYLEPHRINE	Medication	0.00271771	0.994452
Need Supplemental O2	MED_PREDNISONE	Medication	0.153863	0.028768
Need Supplemental O2	MED_REMDESIVIR	Medication	-0.0739466	0.994452
Need Supplemental O2	MED_RITUXIMAB	Medication	-0.000430612	0.994452
Need Supplemental O2	MED_RIVAROXABAN	Medication	0.0355241	0.994452
Need Supplemental O2	MED_SARILUMAB	Medication	-6.77532e-05	0.994452
Need Supplemental O2	MED_TISSUE_PLASMINOGEN_ACTIVATOR	Medication	-0.00500671	0.994452
Need Supplemental O2	MED_TOCILIZUMAB	Medication	-0.00218564	0.994452
Need Supplemental O2	MED_VASOPRESSIN_VASOSTRICT	Medication	0.00502849	0.994452
Need Supplemental O2	MED_WARFARIN_COUMADIN	Medication	0.00509329	0.994452
Pneumonia	COMORBID_ALCOHOLIC_NONALCOHOLIC_LIVER_DISEASE	Comorbidity	-0.0340215	0.993843
Pneumonia	COMORBID_ASTHMA	Comorbidity	0.0225299	0.993843
Pneumonia	COMORBID_ATRIAL_FIBRILLATION	Comorbidity	0.103026	0.993843
Pneumonia	COMORBID_CANCER_FLAG	Comorbidity	0.0742358	0.993843
Pneumonia	COMORBID_CHRONIC_KIDNEY_DISEASE	Comorbidity	0.0728001	0.993843
Pneumonia	COMORBID_CHRONIC_VIRAL_HEPATITIS	Comorbidity	-0.0152964	0.993843
Pneumonia	COMORBID_COPD	Comorbidity	0.0410504	0.993843
Pneumonia	COMORBID_CORONARY_ARTERY_DISEASE	Comorbidity	0.0743833	0.993843
Pneumonia	COMORBID_CROHNS_DISEASE	Comorbidity	-0.00565517	0.993843
Pneumonia	COMORBID_DIABETES	Comorbidity	0.123659	0.993843
Pneumonia	COMORBID_HEART_FAILURE	Comorbidity	0.0110762	0.993843
Pneumonia	COMORBID_HTN	Comorbidity	0.159175	0.993843
Pneumonia	COMORBID_OBSTRUCTIVE_SLEEP_APNEA	Comorbidity	0.0338468	0.993843
Pneumonia	COMORBID_ULCERATIVE_COLITIS	Comorbidity	-0.00800996	0.993843
Pneumonia	LAB_ALBUMIN_Median	Lab Value	-0.187202	0.993843
Pneumonia	LAB_ALT_Median	Lab Value	-1.23719	0.993843
Pneumonia	LAB_ANION_GAP_Median	Lab Value	0.992714	0.993843
Pneumonia	LAB_AST_Median	Lab Value	-6.57687	0.993843
Pneumonia	LAB_BASE_EXCESS_ARTERIAL_Median	Lab Value	0.418196	0.993843
Pneumonia	LAB_BASE_EXCESS_VENOUS_Median	Lab Value	0.439881	0.993843
Pneumonia	LAB_BASOPHIL_NUMBER_Median	Lab Value	0.0102521	0.993843
Pneumonia	LAB_BASOPHIL_PERCENT_Median	Lab Value	0.029329	0.993843
Pneumonia	LAB_BRAIN_NATRIURETIC_PROTEIN_Median	Lab Value	-327.572	0.993843
Pneumonia	LAB_BUN_Median	Lab Value	6.42935	0.993843
Pneumonia	LAB_C_REACTIVE_PROTEIN_Median	Lab Value	-16.4533	0.993843
Pneumonia	LAB_C_REATIVE_PROTEIN_HS_Median	Lab Value	117.849	0.993843
Pneumonia	LAB_CALCIUM_Median	Lab Value	0.176191	0.993843
Pneumonia	LAB_CARBOXYHEMOGLOBIN_ARTERIAL_Median	Lab Value	-0.0694298	0.993843
Pneumonia	LAB_CHLORIDE_Median	Lab Value	-1.93249	0.993843
Pneumonia	LAB_CO2_TOTAL_Median	Lab Value	0.939881	0.993843
Pneumonia	LAB_CREATINE_KINASE_MB_Median	Lab Value	0.671225	0.993843
Pneumonia	LAB_CREATINE_KINASE_Median	Lab Value	-506.583	0.993843
Pneumonia	LAB_D_DIMER_Median	Lab Value	-0.554927	0.993843
Pneumonia	LAB_DEOXYHEMOGLOBIN_ARTERIAL_Median	Lab Value	1.38832	0.993843
Pneumonia	LAB_EGFR_Median	Lab Value	-2.87758	0.993843
Pneumonia	LAB_EOSINOPHIL_NUMBER_Median	Lab Value	0.109759	0.993843
Pneumonia	LAB_EOSINOPHIL_PERCENT_Median	Lab Value	0.792922	0.993843
Pneumonia	LAB_ESR_Median	Lab Value	-1.06648	0.993843
Pneumonia	LAB_FERRITIN_Median	Lab Value	22.2277	0.996312
Pneumonia	LAB_FIBRINOGEN_Median	Lab Value	-9.58883	0.993843
Pneumonia	LAB_GLUCOSE_Median	Lab Value	4.1897	0.993843
Pneumonia	LAB_HAPTOGLOBIN_Median	Lab Value	-56.251	0.993843
Pneumonia	LAB_HCO3_ARTERIAL_Median	Lab Value	1.74026	0.993843
Pneumonia	LAB_HCO3_VENOUS_Median	Lab Value	1.11353	0.993843
Pneumonia	LAB_HEMATOCRIT_Median	Lab Value	-0.728021	0.993843
Pneumonia	LAB_HEMOGLOBIN_A1C_Median	Lab Value	-0.958611	0.993843
Pneumonia	LAB_HEMOGLOBIN_ARTERIAL_Median	Lab Value	-1.92167	0.993843
Pneumonia	LAB_HEMOGLOBIN_Median	Lab Value	-0.0679137	0.993843
Pneumonia	LAB_INR_Median	Lab Value	-0.105741	0.993843
Pneumonia	LAB_INTERLEUKIN_1_BETA_Median	Lab Value	0.730141	0.993843
Pneumonia	LAB_INTERLEUKIN_6_Median	Lab Value	-69.0208	0.993843
Pneumonia	LAB_INTERLEUKIN_8_Median	Lab Value	-21.8542	0.993843
Pneumonia	LAB_LACTATE_ARTERIAL_Median	Lab Value	-0.220068	0.993843
Pneumonia	LAB_LDH_Median	Lab Value	-10.6172	0.993843
Pneumonia	LAB_LYMPHOCYTE_NUMBER_Median	Lab Value	-0.0432821	0.993843
Pneumonia	LAB_LYMPHOCYTE_PERCENT_Median	Lab Value	-0.386046	0.993843
Pneumonia	LAB_MCH_Median	Lab Value	-0.517308	0.993843
Pneumonia	LAB_MCHC_Median	Lab Value	-0.139708	0.993843
Pneumonia	LAB_MCV_Median	Lab Value	-1.06388	0.993843
Pneumonia	LAB_MEAN_PLATELET_VOLUME_Median	Lab Value	-0.131688	0.993843
Pneumonia	LAB_METHEMOGLOBIN_ARTERIAL_Median	Lab Value	0.150024	0.993843
Pneumonia	LAB_MONOCYTE_NUMBER_Median	Lab Value	5.09861e-05	0.999488
Pneumonia	LAB_MONOCYTE_PERCENT_Median	Lab Value	0.674476	0.993843
Pneumonia	LAB_NEUTROPHIL_NUMBER_Median	Lab Value	-1.00172	0.993843
Pneumonia	LAB_NEUTROPHIL_PERCENT_Median	Lab Value	-0.483897	0.993843
Pneumonia	LAB_O2_SATURATION_ARTERIAL_Median	Lab Value	-0.6602	0.993843
Pneumonia	LAB_O2_SATURATION_VENOUS_Median	Lab Value	-0.288226	0.993843
Pneumonia	LAB_OXYHEMOGLOBIN_ARTERIAL_Median	Lab Value	2.13014	0.993843
Pneumonia	LAB_PC02_VENOUS_Median	Lab Value	3.24379	0.993843
Pneumonia	LAB_PCO2_ARTERIAL_Median	Lab Value	-0.166278	0.996312
Pneumonia	LAB_PH_ARTERIAL_Median	Lab Value	0.00369991	0.993843
Pneumonia	LAB_PH_VENOUS_Median	Lab Value	-0.00831909	0.993843
Pneumonia	LAB_PLATELET_Median	Lab Value	72.3512	0.993843
Pneumonia	LAB_PO2_ARTERIAL_Median	Lab Value	-3.16344	0.993843
Pneumonia	LAB_PO2_VENOUS_Median	Lab Value	7.55121	0.993843
Pneumonia	LAB_POTASSIUM_Median	Lab Value	0.0587956	0.993843
Pneumonia	LAB_PROCALCITONIN_Median	Lab Value	-1.69625	0.993843
Pneumonia	LAB_PROTHROMBIN_TIME_Median	Lab Value	-1.02068	0.993843
Pneumonia	LAB_PTT_Median	Lab Value	0.83293	0.993843
Pneumonia	LAB_RBC_COUNT_Median	Lab Value	0.0247704	0.993843
Pneumonia	LAB_SERUM_CREATININE_Median	Lab Value	0.364005	0.993843
Pneumonia	LAB_SODIUM_Median	Lab Value	0.113653	0.993843
Pneumonia	LAB_TNF_ALPHA_Median	Lab Value	-5.35532	0.993843
Pneumonia	LAB_TOTAL_BILIRUBIN_Median	Lab Value	-0.304777	0.993843
Pneumonia	LAB_TOTAL_PROTEIN_Median	Lab Value	0.223163	0.993843
Pneumonia	LAB_TROPONIN_I_Median	Lab Value	-0.234767	0.993843
Pneumonia	LAB_URIC_ACID_Median	Lab Value	-2.01195	0.993843
Pneumonia	LAB_WBC_Median	Lab Value	-0.72634	0.993843
Pneumonia	MED_APIXABAN	Medication	0.022956	0.993843
Pneumonia	MED_AZITHROMYCIN	Medication	0.101183	0.993843
Pneumonia	MED_DEXAMETHASONE	Medication	0.0353595	0.993843
Pneumonia	MED_DOBUTAMINE	Medication	-8.97818e-05	0.999488
Pneumonia	MED_DOPAMINE	Medication	-0.00490077	0.993843
Pneumonia	MED_ECULIZUMAB	Medication	-0.00202355	0.993843
Pneumonia	MED_ENOXAPARIN	Medication	-0.0496217	0.993843
Pneumonia	MED_EPINEPHRINE	Medication	-0.00243975	0.993843
Pneumonia	MED_FAMOTIDINE	Medication	0.164185	0.993843
Pneumonia	MED_GIMISILUMAB	Medication	0.0270463	0.00677875
Pneumonia	MED_HEPARIN	Medication	0.0979643	0.993843
Pneumonia	MED_HYDROCORTISONE	Medication	-8.87467e-05	0.993843
Pneumonia	MED_HYDROXYCHLOROQUINE	Medication	0.00664511	0.993843
Pneumonia	MED_METHOTREXATE	Medication	-0.000563774	0.993843
Pneumonia	MED_METHYLPREDNISOLONE	Medication	-0.015472	0.993843
Pneumonia	MED_MILRINONE	Medication	-0.00310013	0.993843
Pneumonia	MED_NO_ppm	Medication	-0.00677457	0.993843
Pneumonia	MED_NOREPINEPHRINE_LEVOPHED	Medication	0.0474279	0.993843
Pneumonia	MED_PHENYLEPHRINE	Medication	0.00168356	0.993843
Pneumonia	MED_PREDNISONE	Medication	0.0754316	0.993843
Pneumonia	MED_REMDESIVIR	Medication	-0.112396	0.993843
Pneumonia	MED_RITUXIMAB	Medication	-0.000563774	0.993843
Pneumonia	MED_RIVAROXABAN	Medication	-0.0210223	0.993843
Pneumonia	MED_SARILUMAB	Medication	-0.000233856	0.993843
Pneumonia	MED_TISSUE_PLASMINOGEN_ACTIVATOR	Medication	-0.00375107	0.993843
Pneumonia	MED_TOCILIZUMAB	Medication	-0.00205651	0.993843
Pneumonia	MED_VASOPRESSIN_VASOSTRICT	Medication	0.0050904	0.993843
Pneumonia	MED_WARFARIN_COUMADIN	Medication	0.000343101	0.999488
Shortness Of Breath	COMORBID_ALCOHOLIC_NONALCOHOLIC_LIVER_DISEASE	Comorbidity	0.0228646	0.838394
Shortness Of Breath	COMORBID_ASTHMA	Comorbidity	0.0119547	0.939807
Shortness Of Breath	COMORBID_ATRIAL_FIBRILLATION	Comorbidity	0.0480168	0.838394
Shortness Of Breath	COMORBID_CANCER_FLAG	Comorbidity	-0.0539735	0.838394
Shortness Of Breath	COMORBID_CHRONIC_KIDNEY_DISEASE	Comorbidity	0.0354919	0.838394
Shortness Of Breath	COMORBID_CHRONIC_VIRAL_HEPATITIS	Comorbidity	0.00331869	0.990725
Shortness Of Breath	COMORBID_COPD	Comorbidity	0.0364073	0.838394
Shortness Of Breath	COMORBID_CORONARY_ARTERY_DISEASE	Comorbidity	0.0592371	0.838394
Shortness Of Breath	COMORBID_CROHNS_DISEASE	Comorbidity	0.0115761	0.838394
Shortness Of Breath	COMORBID_DIABETES	Comorbidity	0.0382551	0.838394
Shortness Of Breath	COMORBID_HEART_FAILURE	Comorbidity	0.0181725	0.900145
Shortness Of Breath	COMORBID_HTN	Comorbidity	0.163036	0.519852
Shortness Of Breath	COMORBID_OBSTRUCTIVE_SLEEP_APNEA	Comorbidity	0.0206671	0.838394
Shortness Of Breath	COMORBID_ULCERATIVE_COLITIS	Comorbidity	-0.0116792	0.838394
Shortness Of Breath	LAB_ALBUMIN_Median	Lab Value	0.0118452	0.990725
Shortness Of Breath	LAB_ALT_Median	Lab Value	-4.30232	0.838394
Shortness Of Breath	LAB_ANION_GAP_Median	Lab Value	0.0724764	0.990725
Shortness Of Breath	LAB_AST_Median	Lab Value	0.526562	0.990725
Shortness Of Breath	LAB_BASE_EXCESS_ARTERIAL_Median	Lab Value	0.954541	0.838394
Shortness Of Breath	LAB_BASE_EXCESS_VENOUS_Median	Lab Value	0.177013	0.910167
Shortness Of Breath	LAB_BASOPHIL_NUMBER_Median	Lab Value	0.0103549	0.187689
Shortness Of Breath	LAB_BASOPHIL_PERCENT_Median	Lab Value	0.0470833	0.838394
Shortness Of Breath	LAB_BRAIN_NATRIURETIC_PROTEIN_Median	Lab Value	375.392	0.838394
Shortness Of Breath	LAB_BUN_Median	Lab Value	-2.10012	0.838394
Shortness Of Breath	LAB_C_REACTIVE_PROTEIN_Median	Lab Value	-2.9593	0.936639
Shortness Of Breath	LAB_C_REATIVE_PROTEIN_HS_Median	Lab Value	3.87156	0.990725
Shortness Of Breath	LAB_CALCIUM_Median	Lab Value	0.0102017	0.990725
Shortness Of Breath	LAB_CARBOXYHEMOGLOBIN_ARTERIAL_Median	Lab Value	-0.130315	0.838394
Shortness Of Breath	LAB_CHLORIDE_Median	Lab Value	0.0038785	0.994819
Shortness Of Breath	LAB_CO2_TOTAL_Median	Lab Value	0.100077	0.987207
Shortness Of Breath	LAB_CREATINE_KINASE_MB_Median	Lab Value	-0.681093	0.910167
Shortness Of Breath	LAB_CREATINE_KINASE_Median	Lab Value	-282.939	0.838394
Shortness Of Breath	LAB_D_DIMER_Median	Lab Value	-0.0173202	0.990725
Shortness Of Breath	LAB_DEOXYHEMOGLOBIN_ARTERIAL_Median	Lab Value	-0.459608	0.898554
Shortness Of Breath	LAB_EGFR_Median	Lab Value	5.13948	0.838394
Shortness Of Breath	LAB_EOSINOPHIL_NUMBER_Median	Lab Value	0.0375021	0.838394
Shortness Of Breath	LAB_EOSINOPHIL_PERCENT_Median	Lab Value	0.00715918	0.991837
Shortness Of Breath	LAB_ESR_Median	Lab Value	-2.45056	0.910167
Shortness Of Breath	LAB_FERRITIN_Median	Lab Value	-171.593	0.838394
Shortness Of Breath	LAB_FIBRINOGEN_Median	Lab Value	16.8944	0.838394
Shortness Of Breath	LAB_GLUCOSE_Median	Lab Value	10.8691	0.838394
Shortness Of Breath	LAB_HAPTOGLOBIN_Median	Lab Value	-3.42971	0.990725
Shortness Of Breath	LAB_HCO3_ARTERIAL_Median	Lab Value	2.15269	0.838394
Shortness Of Breath	LAB_HCO3_VENOUS_Median	Lab Value	0.123098	0.987207
Shortness Of Breath	LAB_HEMATOCRIT_Median	Lab Value	0.621764	0.838394
Shortness Of Breath	LAB_HEMOGLOBIN_A1C_Median	Lab Value	-0.270819	0.838394
Shortness Of Breath	LAB_HEMOGLOBIN_ARTERIAL_Median	Lab Value	-1.22514	0.838394
Shortness Of Breath	LAB_HEMOGLOBIN_Median	Lab Value	0.109937	0.910167
Shortness Of Breath	LAB_INR_Median	Lab Value	0.056979	0.838394
Shortness Of Breath	LAB_INTERLEUKIN_1_BETA_Median	Lab Value	0.173992	0.838394
Shortness Of Breath	LAB_INTERLEUKIN_6_Median	Lab Value	84.7338	0.838394
Shortness Of Breath	LAB_INTERLEUKIN_8_Median	Lab Value	85.818	0.838394
Shortness Of Breath	LAB_LACTATE_ARTERIAL_Median	Lab Value	0.115818	0.838394
Shortness Of Breath	LAB_LDH_Median	Lab Value	-29.7428	0.838394
Shortness Of Breath	LAB_LYMPHOCYTE_NUMBER_Median	Lab Value	-0.0658488	0.936639
Shortness Of Breath	LAB_LYMPHOCYTE_PERCENT_Median	Lab Value	-0.277435	0.990725
Shortness Of Breath	LAB_MCH_Median	Lab Value	-0.291284	0.838394
Shortness Of Breath	LAB_MCHC_Median	Lab Value	-0.109002	0.838394
Shortness Of Breath	LAB_MCV_Median	Lab Value	-0.600249	0.838394
Shortness Of Breath	LAB_MEAN_PLATELET_VOLUME_Median	Lab Value	0.162041	0.838394
Shortness Of Breath	LAB_METHEMOGLOBIN_ARTERIAL_Median	Lab Value	0.0242134	0.990725
Shortness Of Breath	LAB_MONOCYTE_NUMBER_Median	Lab Value	-0.0186914	0.898554
Shortness Of Breath	LAB_MONOCYTE_PERCENT_Median	Lab Value	-0.368195	0.838394
Shortness Of Breath	LAB_NEUTROPHIL_NUMBER_Median	Lab Value	0.0503116	0.990725
Shortness Of Breath	LAB_NEUTROPHIL_PERCENT_Median	Lab Value	1.09565	0.838394
Shortness Of Breath	LAB_O2_SATURATION_ARTERIAL_Median	Lab Value	-0.261592	0.939807
Shortness Of Breath	LAB_O2_SATURATION_VENOUS_Median	Lab Value	0.745556	0.917796
Shortness Of Breath	LAB_OXYHEMOGLOBIN_ARTERIAL_Median	Lab Value	1.06334	0.987207
Shortness Of Breath	LAB_PC02_VENOUS_Median	Lab Value	-0.758326	0.838394
Shortness Of Breath	LAB_PCO2_ARTERIAL_Median	Lab Value	3.33004	0.838394
Shortness Of Breath	LAB_PH_ARTERIAL_Median	Lab Value	-0.0154435	0.838394
Shortness Of Breath	LAB_PH_VENOUS_Median	Lab Value	0.0079226	0.838394
Shortness Of Breath	LAB_PLATELET_Median	Lab Value	-1.02415	0.990725
Shortness Of Breath	LAB_PO2_ARTERIAL_Median	Lab Value	10.2197	0.838394
Shortness Of Breath	LAB_PO2_VENOUS_Median	Lab Value	0.42062	0.990725
Shortness Of Breath	LAB_POTASSIUM_Median	Lab Value	-0.0255171	0.910167
Shortness Of Breath	LAB_PROCALCITONIN_Median	Lab Value	0.904867	0.838394
Shortness Of Breath	LAB_PROTHROMBIN_TIME_Median	Lab Value	0.505993	0.838394
Shortness Of Breath	LAB_PTT_Median	Lab Value	3.49391	0.838394
Shortness Of Breath	LAB_RBC_COUNT_Median	Lab Value	0.0819383	0.838394
Shortness Of Breath	LAB_SERUM_CREATININE_Median	Lab Value	-0.227899	0.838394
Shortness Of Breath	LAB_SODIUM_Median	Lab Value	0.0263378	0.990725
Shortness Of Breath	LAB_TNF_ALPHA_Median	Lab Value	13.1312	0.838394
Shortness Of Breath	LAB_TOTAL_BILIRUBIN_Median	Lab Value	0.0856534	0.838394
Shortness Of Breath	LAB_TOTAL_PROTEIN_Median	Lab Value	0.0806674	0.838394
Shortness Of Breath	LAB_TROPONIN_I_Median	Lab Value	0.376341	0.838394
Shortness Of Breath	LAB_URIC_ACID_Median	Lab Value	-0.738169	0.838394
Shortness Of Breath	LAB_WBC_Median	Lab Value	-0.0656833	0.990725
Shortness Of Breath	MED_APIXABAN	Medication	-0.0346067	0.838394
Shortness Of Breath	MED_AZITHROMYCIN	Medication	0.0247839	0.838394
Shortness Of Breath	MED_DEXAMETHASONE	Medication	0.0428568	0.838394
Shortness Of Breath	MED_DOBUTAMINE	Medication	0.00590543	0.838394
Shortness Of Breath	MED_DOPAMINE	Medication	0.00534488	0.838394
Shortness Of Breath	MED_ECULIZUMAB	Medication	-0.00161828	0.838394
Shortness Of Breath	MED_ENOXAPARIN	Medication	-0.0529502	0.838394
Shortness Of Breath	MED_EPINEPHRINE	Medication	0.0048533	0.838394
Shortness Of Breath	MED_FAMOTIDINE	Medication	0.101449	0.329245
Shortness Of Breath	MED_GIMISILUMAB	Medication	0.00447106	0.838394
Shortness Of Breath	MED_HEPARIN	Medication	-0.0065355	0.990725
Shortness Of Breath	MED_HYDROCORTISONE	Medication	0.00119997	0.838394
Shortness Of Breath	MED_HYDROXYCHLOROQUINE	Medication	-0.0445442	0.838394
Shortness Of Breath	MED_METHOTREXATE	Medication	-0.000993898	0.838394
Shortness Of Breath	MED_METHYLPREDNISOLONE	Medication	0.0280695	0.838394
Shortness Of Breath	MED_MILRINONE	Medication	0.00313754	0.838394
Shortness Of Breath	MED_NO_ppm	Medication	-0.000186167	0.990725
Shortness Of Breath	MED_NOREPINEPHRINE_LEVOPHED	Medication	0.0209394	0.838394
Shortness Of Breath	MED_PHENYLEPHRINE	Medication	0.00402656	0.838394
Shortness Of Breath	MED_PREDNISONE	Medication	0.00122217	0.990725
Shortness Of Breath	MED_REMDESIVIR	Medication	0.0502529	0.838394
Shortness Of Breath	MED_RITUXIMAB	Medication	-0.000993898	0.838394
Shortness Of Breath	MED_RIVAROXABAN	Medication	0.0153297	0.838394
Shortness Of Breath	MED_SARILUMAB	Medication	-0.000407168	0.884398
Shortness Of Breath	MED_TISSUE_PLASMINOGEN_ACTIVATOR	Medication	-0.00218974	0.838394
Shortness Of Breath	MED_TOCILIZUMAB	Medication	0.000888216	0.898554
Shortness Of Breath	MED_VASOPRESSIN_VASOSTRICT	Medication	0.00291958	0.838394
Shortness Of Breath	MED_WARFARIN_COUMADIN	Medication	0.0206168	0.519852
Skin Rash	COMORBID_ALCOHOLIC_NONALCOHOLIC_LIVER_DISEASE	Comorbidity	0.0069806	0.991027
Skin Rash	COMORBID_ASTHMA	Comorbidity	-0.0089706	0.991027
Skin Rash	COMORBID_ATRIAL_FIBRILLATION	Comorbidity	0.10972	0.694889
Skin Rash	COMORBID_CANCER_FLAG	Comorbidity	0.122243	0.694889
Skin Rash	COMORBID_CHRONIC_KIDNEY_DISEASE	Comorbidity	-0.0451375	0.910365
Skin Rash	COMORBID_CHRONIC_VIRAL_HEPATITIS	Comorbidity	-0.0139857	0.910365
Skin Rash	COMORBID_COPD	Comorbidity	0.0349032	0.884028
Skin Rash	COMORBID_CORONARY_ARTERY_DISEASE	Comorbidity	0.0307322	0.929913
Skin Rash	COMORBID_CROHNS_DISEASE	Comorbidity	0.0311736	0.694889
Skin Rash	COMORBID_DIABETES	Comorbidity	0.015796	0.991027
Skin Rash	COMORBID_HEART_FAILURE	Comorbidity	0.200231	0.0172024
Skin Rash	COMORBID_HTN	Comorbidity	-0.00126415	0.991027
Skin Rash	COMORBID_OBSTRUCTIVE_SLEEP_APNEA	Comorbidity	0.0187971	0.929913
Skin Rash	COMORBID_ULCERATIVE_COLITIS	Comorbidity	-0.00968961	0.929913
Skin Rash	LAB_ALBUMIN_Median	Lab Value	-0.0365766	0.929913
Skin Rash	LAB_ALT_Median	Lab Value	-14.6124	0.694889
Skin Rash	LAB_ANION_GAP_Median	Lab Value	-0.00698986	0.991027
Skin Rash	LAB_AST_Median	Lab Value	-2.53268	0.929913
Skin Rash	LAB_BASE_EXCESS_ARTERIAL_Median	Lab Value	-1.76054	0.884028
Skin Rash	LAB_BASE_EXCESS_VENOUS_Median	Lab Value	-0.119192	0.991027
Skin Rash	LAB_BASOPHIL_NUMBER_Median	Lab Value	0.0114895	0.378991
Skin Rash	LAB_BASOPHIL_PERCENT_Median	Lab Value	0.0752949	0.717975
Skin Rash	LAB_BRAIN_NATRIURETIC_PROTEIN_Median	Lab Value	229.502	0.910365
Skin Rash	LAB_BUN_Median	Lab Value	-3.23621	0.884028
Skin Rash	LAB_C_REACTIVE_PROTEIN_Median	Lab Value	11.066	0.884028
Skin Rash	LAB_C_REATIVE_PROTEIN_HS_Median	Lab Value	6.36475	0.991027
Skin Rash	LAB_CALCIUM_Median	Lab Value	-0.0683518	0.910365
Skin Rash	LAB_CARBOXYHEMOGLOBIN_ARTERIAL_Median	Lab Value	-0.3971	0.694889
Skin Rash	LAB_CHLORIDE_Median	Lab Value	-0.266206	0.947703
Skin Rash	LAB_CO2_TOTAL_Median	Lab Value	0.100839	0.991027
Skin Rash	LAB_CREATINE_KINASE_MB_Median	Lab Value	-0.0974045	0.991027
Skin Rash	LAB_CREATINE_KINASE_Median	Lab Value	36.3165	0.991027
Skin Rash	LAB_D_DIMER_Median	Lab Value	-0.343635	0.884028
Skin Rash	LAB_DEOXYHEMOGLOBIN_ARTERIAL_Median	Lab Value	1.79506	0.694889
Skin Rash	LAB_EGFR_Median	Lab Value	8.13617	0.884028
Skin Rash	LAB_EOSINOPHIL_NUMBER_Median	Lab Value	0.0469336	0.762651
Skin Rash	LAB_EOSINOPHIL_PERCENT_Median	Lab Value	0.407847	0.884028
Skin Rash	LAB_ESR_Median	Lab Value	-9.39421	0.819112
Skin Rash	LAB_FERRITIN_Median	Lab Value	-356.134	0.884028
Skin Rash	LAB_FIBRINOGEN_Median	Lab Value	10.1177	0.964868
Skin Rash	LAB_GLUCOSE_Median	Lab Value	0.174068	0.991027
Skin Rash	LAB_HAPTOGLOBIN_Median	Lab Value	-80.5445	0.819112
Skin Rash	LAB_HCO3_ARTERIAL_Median	Lab Value	0.13864	0.991027
Skin Rash	LAB_HCO3_VENOUS_Median	Lab Value	0.360639	0.929913
Skin Rash	LAB_HEMATOCRIT_Median	Lab Value	-1.73069	0.731373
Skin Rash	LAB_HEMOGLOBIN_A1C_Median	Lab Value	0.0808871	0.991027
Skin Rash	LAB_HEMOGLOBIN_ARTERIAL_Median	Lab Value	-0.966887	0.884028
Skin Rash	LAB_HEMOGLOBIN_Median	Lab Value	-0.515147	0.731373
Skin Rash	LAB_INR_Median	Lab Value	0.0474253	0.910365
Skin Rash	LAB_INTERLEUKIN_1_BETA_Median	Lab Value	-0.0179659	0.991027
Skin Rash	LAB_INTERLEUKIN_6_Median	Lab Value	10.4285	0.991027
Skin Rash	LAB_INTERLEUKIN_8_Median	Lab Value	-21.5804	0.946936
Skin Rash	LAB_LACTATE_ARTERIAL_Median	Lab Value	0.0457043	0.987503
Skin Rash	LAB_LDH_Median	Lab Value	-15.3406	0.929913
Skin Rash	LAB_LYMPHOCYTE_NUMBER_Median	Lab Value	-0.0328141	0.991027
Skin Rash	LAB_LYMPHOCYTE_PERCENT_Median	Lab Value	-0.790599	0.929913
Skin Rash	LAB_MCH_Median	Lab Value	-0.900978	0.694889
Skin Rash	LAB_MCHC_Median	Lab Value	-0.292144	0.731373
Skin Rash	LAB_MCV_Median	Lab Value	-1.92515	0.731373
Skin Rash	LAB_MEAN_PLATELET_VOLUME_Median	Lab Value	-0.0133951	0.991027
Skin Rash	LAB_METHEMOGLOBIN_ARTERIAL_Median	Lab Value	-0.00833379	0.991027
Skin Rash	LAB_MONOCYTE_NUMBER_Median	Lab Value	-0.0503012	0.884028
Skin Rash	LAB_MONOCYTE_PERCENT_Median	Lab Value	-0.868039	0.717975
Skin Rash	LAB_NEUTROPHIL_NUMBER_Median	Lab Value	0.605995	0.910365
Skin Rash	LAB_NEUTROPHIL_PERCENT_Median	Lab Value	1.73844	0.910365
Skin Rash	LAB_O2_SATURATION_ARTERIAL_Median	Lab Value	-0.723684	0.884028
Skin Rash	LAB_O2_SATURATION_VENOUS_Median	Lab Value	3.8861	0.731373
Skin Rash	LAB_OXYHEMOGLOBIN_ARTERIAL_Median	Lab Value	-6.8034	0.781118
Skin Rash	LAB_PC02_VENOUS_Median	Lab Value	0.645652	0.929913
Skin Rash	LAB_PCO2_ARTERIAL_Median	Lab Value	3.5744	0.819112
Skin Rash	LAB_PH_ARTERIAL_Median	Lab Value	-0.0368054	0.694889
Skin Rash	LAB_PH_VENOUS_Median	Lab Value	-0.00495383	0.910365
Skin Rash	LAB_PLATELET_Median	Lab Value	-10.8243	0.929913
Skin Rash	LAB_PO2_ARTERIAL_Median	Lab Value	0.447141	0.991027
Skin Rash	LAB_PO2_VENOUS_Median	Lab Value	4.11578	0.819112
Skin Rash	LAB_POTASSIUM_Median	Lab Value	-0.0952808	0.819112
Skin Rash	LAB_PROCALCITONIN_Median	Lab Value	-1.47371	0.884028
Skin Rash	LAB_PROTHROMBIN_TIME_Median	Lab Value	0.535506	0.884028
Skin Rash	LAB_PTT_Median	Lab Value	1.99834	0.884028
Skin Rash	LAB_RBC_COUNT_Median	Lab Value	-0.0721573	0.920588
Skin Rash	LAB_SERUM_CREATININE_Median	Lab Value	-0.554756	0.819112
Skin Rash	LAB_SODIUM_Median	Lab Value	-0.784547	0.819112
Skin Rash	LAB_TNF_ALPHA_Median	Lab Value	-8.11857	0.929913
Skin Rash	LAB_TOTAL_BILIRUBIN_Median	Lab Value	0.0677287	0.920588
Skin Rash	LAB_TOTAL_PROTEIN_Median	Lab Value	-0.219294	0.694889
Skin Rash	LAB_TROPONIN_I_Median	Lab Value	-0.289218	0.910365
Skin Rash	LAB_URIC_ACID_Median	Lab Value	0.712895	0.929913
Skin Rash	LAB_WBC_Median	Lab Value	0.509071	0.910365
Skin Rash	MED_APIXABAN	Medication	-0.0909733	0.694889
Skin Rash	MED_AZITHROMYCIN	Medication	-0.0247742	0.910365
Skin Rash	MED_DEXAMETHASONE	Medication	-0.0341583	0.884028
Skin Rash	MED_DOBUTAMINE	Medication	-0.0030768	0.929913
Skin Rash	MED_DOPAMINE	Medication	0.00709079	0.717975
Skin Rash	MED_ECULIZUMAB	Medication	-0.00256687	0.781118
Skin Rash	MED_ENOXAPARIN	Medication	-0.0879662	0.819112
Skin Rash	MED_EPINEPHRINE	Medication	0.00668771	0.694889
Skin Rash	MED_FAMOTIDINE	Medication	0.0180595	0.946936
Skin Rash	MED_GIMISILUMAB	Medication	-0.00149311	0.947703
Skin Rash	MED_HEPARIN	Medication	0.0517018	0.884028
Skin Rash	MED_HYDROCORTISONE	Medication	-0.000419905	0.929913
Skin Rash	MED_HYDROXYCHLOROQUINE	Medication	-0.0254785	0.929913
Skin Rash	MED_METHOTREXATE	Medication	-0.000681525	0.947703
Skin Rash	MED_METHYLPREDNISOLONE	Medication	-0.108278	0.694889
Skin Rash	MED_MILRINONE	Medication	0.00462414	0.694889
Skin Rash	MED_NO_ppm	Medication	-0.000499609	0.991027
Skin Rash	MED_NOREPINEPHRINE_LEVOPHED	Medication	0.020737	0.731373
Skin Rash	MED_PHENYLEPHRINE	Medication	0.0046396	0.884028
Skin Rash	MED_PREDNISONE	Medication	-0.00771331	0.988575
Skin Rash	MED_REMDESIVIR	Medication	-0.0587258	0.781118
Skin Rash	MED_RITUXIMAB	Medication	-0.000681525	0.947703
Skin Rash	MED_RIVAROXABAN	Medication	0.046192	0.694889
Skin Rash	MED_SARILUMAB	Medication	-0.000602766	0.910365
Skin Rash	MED_TISSUE_PLASMINOGEN_ACTIVATOR	Medication	-0.00289572	0.884028
Skin Rash	MED_TOCILIZUMAB	Medication	0.00314913	0.731373
Skin Rash	MED_VASOPRESSIN_VASOSTRICT	Medication	-0.00447303	0.884028
Skin Rash	MED_WARFARIN_COUMADIN	Medication	0.0127259	0.819112
Sleep Problems	COMORBID_ALCOHOLIC_NONALCOHOLIC_LIVER_DISEASE	Comorbidity	-0.00180082	0.996763
Sleep Problems	COMORBID_ASTHMA	Comorbidity	-0.0271395	0.808141
Sleep Problems	COMORBID_ATRIAL_FIBRILLATION	Comorbidity	0.0396029	0.791779
Sleep Problems	COMORBID_CANCER_FLAG	Comorbidity	0.0232891	0.820263
Sleep Problems	COMORBID_CHRONIC_KIDNEY_DISEASE	Comorbidity	-0.0254752	0.820263
Sleep Problems	COMORBID_CHRONIC_VIRAL_HEPATITIS	Comorbidity	-0.0189369	0.791779
Sleep Problems	COMORBID_COPD	Comorbidity	0.0325772	0.791779
Sleep Problems	COMORBID_CORONARY_ARTERY_DISEASE	Comorbidity	-0.00701608	0.977188
Sleep Problems	COMORBID_CROHNS_DISEASE	Comorbidity	-0.0112554	0.791779
Sleep Problems	COMORBID_DIABETES	Comorbidity	0.111482	0.791779
Sleep Problems	COMORBID_HEART_FAILURE	Comorbidity	-0.00951746	0.92365
Sleep Problems	COMORBID_HTN	Comorbidity	0.0373259	0.820263
Sleep Problems	COMORBID_OBSTRUCTIVE_SLEEP_APNEA	Comorbidity	0.0150433	0.820942
Sleep Problems	COMORBID_ULCERATIVE_COLITIS	Comorbidity	-0.0118468	0.791779
Sleep Problems	LAB_ALBUMIN_Median	Lab Value	0.044143	0.801037
Sleep Problems	LAB_ALT_Median	Lab Value	-10.2354	0.791779
Sleep Problems	LAB_ANION_GAP_Median	Lab Value	0.116973	0.91025
Sleep Problems	LAB_AST_Median	Lab Value	-6.49303	0.791779
Sleep Problems	LAB_BASE_EXCESS_ARTERIAL_Median	Lab Value	2.40742	0.791779
Sleep Problems	LAB_BASE_EXCESS_VENOUS_Median	Lab Value	0.617612	0.791779
Sleep Problems	LAB_BASOPHIL_NUMBER_Median	Lab Value	0.00399097	0.791779
Sleep Problems	LAB_BASOPHIL_PERCENT_Median	Lab Value	0.0305782	0.791779
Sleep Problems	LAB_BRAIN_NATRIURETIC_PROTEIN_Median	Lab Value	-157.539	0.814085
Sleep Problems	LAB_BUN_Median	Lab Value	0.117182	0.996763
Sleep Problems	LAB_C_REACTIVE_PROTEIN_Median	Lab Value	3.77829	0.820942
Sleep Problems	LAB_C_REATIVE_PROTEIN_HS_Median	Lab Value	26.3183	0.91025
Sleep Problems	LAB_CALCIUM_Median	Lab Value	-0.0314083	0.839076
Sleep Problems	LAB_CARBOXYHEMOGLOBIN_ARTERIAL_Median	Lab Value	-0.0183523	0.977188
Sleep Problems	LAB_CHLORIDE_Median	Lab Value	-0.881758	0.791779
Sleep Problems	LAB_CO2_TOTAL_Median	Lab Value	0.213311	0.820263
Sleep Problems	LAB_CREATINE_KINASE_MB_Median	Lab Value	0.896003	0.820263
Sleep Problems	LAB_CREATINE_KINASE_Median	Lab Value	276.047	0.791779
Sleep Problems	LAB_D_DIMER_Median	Lab Value	0.165834	0.820263
Sleep Problems	LAB_DEOXYHEMOGLOBIN_ARTERIAL_Median	Lab Value	-1.30607	0.791779
Sleep Problems	LAB_EGFR_Median	Lab Value	4.99614	0.791779
Sleep Problems	LAB_EOSINOPHIL_NUMBER_Median	Lab Value	0.0867559	0.0407571
Sleep Problems	LAB_EOSINOPHIL_PERCENT_Median	Lab Value	1.04017	0.101683
Sleep Problems	LAB_ESR_Median	Lab Value	-5.31094	0.791779
Sleep Problems	LAB_FERRITIN_Median	Lab Value	-179.172	0.814085
Sleep Problems	LAB_FIBRINOGEN_Median	Lab Value	-0.197342	0.998113
Sleep Problems	LAB_GLUCOSE_Median	Lab Value	9.32077	0.791779
Sleep Problems	LAB_HAPTOGLOBIN_Median	Lab Value	24.3003	0.861637
Sleep Problems	LAB_HCO3_ARTERIAL_Median	Lab Value	-0.16236	0.977188
Sleep Problems	LAB_HCO3_VENOUS_Median	Lab Value	0.262897	0.820263
Sleep Problems	LAB_HEMATOCRIT_Median	Lab Value	-0.43123	0.820263
Sleep Problems	LAB_HEMOGLOBIN_A1C_Median	Lab Value	0.211649	0.820942
Sleep Problems	LAB_HEMOGLOBIN_ARTERIAL_Median	Lab Value	-0.836144	0.791779
Sleep Problems	LAB_HEMOGLOBIN_Median	Lab Value	-0.212016	0.791779
Sleep Problems	LAB_INR_Median	Lab Value	0.0063984	0.977188
Sleep Problems	LAB_INTERLEUKIN_1_BETA_Median	Lab Value	0.225819	0.791779
Sleep Problems	LAB_INTERLEUKIN_6_Median	Lab Value	72.1587	0.791779
Sleep Problems	LAB_INTERLEUKIN_8_Median	Lab Value	36.7807	0.791779
Sleep Problems	LAB_LACTATE_ARTERIAL_Median	Lab Value	-0.0105259	0.996763
Sleep Problems	LAB_LDH_Median	Lab Value	13.4263	0.820263
Sleep Problems	LAB_LYMPHOCYTE_NUMBER_Median	Lab Value	-0.216995	0.791779
Sleep Problems	LAB_LYMPHOCYTE_PERCENT_Median	Lab Value	-1.1257	0.791779
Sleep Problems	LAB_MCH_Median	Lab Value	-0.27117	0.791779
Sleep Problems	LAB_MCHC_Median	Lab Value	0.0626698	0.820942
Sleep Problems	LAB_MCV_Median	Lab Value	-0.91953	0.791779
Sleep Problems	LAB_MEAN_PLATELET_VOLUME_Median	Lab Value	-0.461174	0.569549
Sleep Problems	LAB_METHEMOGLOBIN_ARTERIAL_Median	Lab Value	0.762645	0.791779
Sleep Problems	LAB_MONOCYTE_NUMBER_Median	Lab Value	-0.0356886	0.791779
Sleep Problems	LAB_MONOCYTE_PERCENT_Median	Lab Value	-0.35298	0.791779
Sleep Problems	LAB_NEUTROPHIL_NUMBER_Median	Lab Value	0.0738167	0.977188
Sleep Problems	LAB_NEUTROPHIL_PERCENT_Median	Lab Value	1.15697	0.814085
Sleep Problems	LAB_O2_SATURATION_ARTERIAL_Median	Lab Value	-0.198712	0.92365
Sleep Problems	LAB_O2_SATURATION_VENOUS_Median	Lab Value	1.71882	0.791779
Sleep Problems	LAB_OXYHEMOGLOBIN_ARTERIAL_Median	Lab Value	-0.224518	0.996763
Sleep Problems	LAB_PC02_VENOUS_Median	Lab Value	-0.0153802	0.998113
Sleep Problems	LAB_PCO2_ARTERIAL_Median	Lab Value	2.92233	0.791779
Sleep Problems	LAB_PH_ARTERIAL_Median	Lab Value	-0.0277803	0.791779
Sleep Problems	LAB_PH_VENOUS_Median	Lab Value	0.0029915	0.820263
Sleep Problems	LAB_PLATELET_Median	Lab Value	24.6049	0.791779
Sleep Problems	LAB_PO2_ARTERIAL_Median	Lab Value	9.26246	0.791779
Sleep Problems	LAB_PO2_VENOUS_Median	Lab Value	-2.03427	0.791779
Sleep Problems	LAB_POTASSIUM_Median	Lab Value	0.0451898	0.791779
Sleep Problems	LAB_PROCALCITONIN_Median	Lab Value	0.217073	0.961646
Sleep Problems	LAB_PROTHROMBIN_TIME_Median	Lab Value	0.0845717	0.969084
Sleep Problems	LAB_PTT_Median	Lab Value	2.83322	0.791779
Sleep Problems	LAB_RBC_COUNT_Median	Lab Value	-0.0404279	0.820942
Sleep Problems	LAB_SERUM_CREATININE_Median	Lab Value	-0.000838709	0.998113
Sleep Problems	LAB_SODIUM_Median	Lab Value	-0.880576	0.791779
Sleep Problems	LAB_TNF_ALPHA_Median	Lab Value	14.6404	0.791779
Sleep Problems	LAB_TOTAL_BILIRUBIN_Median	Lab Value	-0.127361	0.791779
Sleep Problems	LAB_TOTAL_PROTEIN_Median	Lab Value	0.0650734	0.791779
Sleep Problems	LAB_TROPONIN_I_Median	Lab Value	0.325706	0.791779
Sleep Problems	LAB_URIC_ACID_Median	Lab Value	0.509705	0.820263
Sleep Problems	LAB_WBC_Median	Lab Value	-0.358848	0.814085
Sleep Problems	MED_APIXABAN	Medication	0.0282821	0.808141
Sleep Problems	MED_AZITHROMYCIN	Medication	-0.0430622	0.791779
Sleep Problems	MED_DEXAMETHASONE	Medication	-0.0274799	0.791779
Sleep Problems	MED_DOBUTAMINE	Medication	-0.00512265	0.791779
Sleep Problems	MED_DOPAMINE	Medication	-0.00420958	0.791779
Sleep Problems	MED_ECULIZUMAB	Medication	-0.00131807	0.791779
Sleep Problems	MED_ENOXAPARIN	Medication	-0.0801654	0.791779
Sleep Problems	MED_EPINEPHRINE	Medication	-0.003947	0.791779
Sleep Problems	MED_FAMOTIDINE	Medication	0.063814	0.791779
Sleep Problems	MED_GIMISILUMAB	Medication	-0.0034417	0.791779
Sleep Problems	MED_HEPARIN	Medication	0.0188349	0.820263
Sleep Problems	MED_HYDROCORTISONE	Medication	0.00127218	0.791779
Sleep Problems	MED_HYDROXYCHLOROQUINE	Medication	-0.044329	0.791779
Sleep Problems	MED_METHOTREXATE	Medication	-0.0010668	0.814085
Sleep Problems	MED_METHYLPREDNISOLONE	Medication	-0.03812	0.791779
Sleep Problems	MED_MILRINONE	Medication	-0.00189567	0.791779
Sleep Problems	MED_NO_ppm	Medication	-0.00549367	0.791779
Sleep Problems	MED_NOREPINEPHRINE_LEVOPHED	Medication	0.00479954	0.820942
Sleep Problems	MED_PHENYLEPHRINE	Medication	-0.00468614	0.791779
Sleep Problems	MED_PREDNISONE	Medication	-0.0195443	0.791779
Sleep Problems	MED_REMDESIVIR	Medication	-0.000853266	0.998113
Sleep Problems	MED_RITUXIMAB	Medication	-0.0010668	0.814085
Sleep Problems	MED_RIVAROXABAN	Medication	-0.00530557	0.91025
Sleep Problems	MED_SARILUMAB	Medication	0.000813735	0.791779
Sleep Problems	MED_TISSUE_PLASMINOGEN_ACTIVATOR	Medication	0.00331248	0.791779
Sleep Problems	MED_TOCILIZUMAB	Medication	-0.0015485	0.791779
Sleep Problems	MED_VASOPRESSIN_VASOSTRICT	Medication	-0.00255029	0.820263
Sleep Problems	MED_WARFARIN_COUMADIN	Medication	0.00564307	0.814085
Smell/Taste Problems	COMORBID_ALCOHOLIC_NONALCOHOLIC_LIVER_DISEASE	Comorbidity	-0.0353564	0.827423
Smell/Taste Problems	COMORBID_ASTHMA	Comorbidity	0.0408853	0.858275
Smell/Taste Problems	COMORBID_ATRIAL_FIBRILLATION	Comorbidity	-0.000787899	0.997112
Smell/Taste Problems	COMORBID_CANCER_FLAG	Comorbidity	0.0345205	0.858275
Smell/Taste Problems	COMORBID_CHRONIC_KIDNEY_DISEASE	Comorbidity	-0.0597529	0.858275
Smell/Taste Problems	COMORBID_CHRONIC_VIRAL_HEPATITIS	Comorbidity	-0.0148229	0.858275
Smell/Taste Problems	COMORBID_COPD	Comorbidity	-0.0229804	0.858275
Smell/Taste Problems	COMORBID_CORONARY_ARTERY_DISEASE	Comorbidity	0.0223201	0.890723
Smell/Taste Problems	COMORBID_CROHNS_DISEASE	Comorbidity	-0.0106544	0.858275
Smell/Taste Problems	COMORBID_DIABETES	Comorbidity	0.0400119	0.858275
Smell/Taste Problems	COMORBID_HEART_FAILURE	Comorbidity	0.0087178	0.974148
Smell/Taste Problems	COMORBID_HTN	Comorbidity	-0.078109	0.858275
Smell/Taste Problems	COMORBID_OBSTRUCTIVE_SLEEP_APNEA	Comorbidity	0.0897186	0.424998
Smell/Taste Problems	COMORBID_ULCERATIVE_COLITIS	Comorbidity	-0.0101277	0.858275
Smell/Taste Problems	LAB_ALBUMIN_Median	Lab Value	-0.0589312	0.858275
Smell/Taste Problems	LAB_ALT_Median	Lab Value	-2.9815	0.890723
Smell/Taste Problems	LAB_ANION_GAP_Median	Lab Value	0.268247	0.858275
Smell/Taste Problems	LAB_AST_Median	Lab Value	-6.45462	0.818202
Smell/Taste Problems	LAB_BASE_EXCESS_ARTERIAL_Median	Lab Value	-3.7555	0.529553
Smell/Taste Problems	LAB_BASE_EXCESS_VENOUS_Median	Lab Value	0.501061	0.858275
Smell/Taste Problems	LAB_BASOPHIL_NUMBER_Median	Lab Value	0.00303735	0.858275
Smell/Taste Problems	LAB_BASOPHIL_PERCENT_Median	Lab Value	-0.0115913	0.932433
Smell/Taste Problems	LAB_BRAIN_NATRIURETIC_PROTEIN_Median	Lab Value	542.228	0.460918
Smell/Taste Problems	LAB_BUN_Median	Lab Value	3.64904	0.818202
Smell/Taste Problems	LAB_C_REACTIVE_PROTEIN_Median	Lab Value	2.8944	0.932433
Smell/Taste Problems	LAB_C_REATIVE_PROTEIN_HS_Median	Lab Value	187.956	0.500882
Smell/Taste Problems	LAB_CALCIUM_Median	Lab Value	0.0762974	0.858275
Smell/Taste Problems	LAB_CARBOXYHEMOGLOBIN_ARTERIAL_Median	Lab Value	0.0179564	0.988815
[truncated: 434 more rows]

## Sheet: S1D Symptoms vs. Anti-Spike Ab
Symptom	AntiSpikeAbClass	logFC	adj.P.Val
Anxiety/Depression	IgA	0.228431	0.892588
Anxiety/Depression	IgG	-0.0823545	0.892588
Anxiety/Depression	IgM	0.562625	0.892588
Cavities/Teeth Problems	IgA	-1.01577	0.452491
Cavities/Teeth Problems	IgG	-0.884774	0.452491
Cavities/Teeth Problems	IgM	-0.39301	0.651105
Chest Pain/Cardiac Issues	IgA	0.498824	0.595593
Chest Pain/Cardiac Issues	IgG	0.528366	0.595593
Chest Pain/Cardiac Issues	IgM	-0.360803	0.595593
Daily Mood Worse	IgA	0.832632	0.2041
Daily Mood Worse	IgG	0.737601	0.2041
Daily Mood Worse	IgM	0.814577	0.2041
Eating More/Less	IgA	-0.0857248	0.970946
Eating More/Less	IgG	-0.0205112	0.970946
Eating More/Less	IgM	0.675882	0.714678
Hair Loss	IgA	0.0180327	0.974478
Hair Loss	IgG	-0.216148	0.974478
Hair Loss	IgM	-0.140917	0.974478
Headaches	IgA	-0.160276	0.955808
Headaches	IgG	-0.225433	0.955808
Headaches	IgM	-0.0371839	0.955808
Health Worse	IgA	0.46153	0.490319
Health Worse	IgG	0.793951	0.438358
Health Worse	IgM	0.271527	0.62517
Increased Mucus	IgA	0.329079	0.591153
Increased Mucus	IgG	0.441923	0.591153
Increased Mucus	IgM	0.625001	0.591153
Joint Pain	IgA	-0.0485317	0.921391
Joint Pain	IgG	0.079487	0.921391
Joint Pain	IgM	-0.0961372	0.921391
Lung Problems	IgA	0.313308	0.82404
Lung Problems	IgG	0.17035	0.82404
Lung Problems	IgM	0.523468	0.82404
Memory/Thought Problems	IgA	-0.368786	0.441926
Memory/Thought Problems	IgG	-0.615706	0.441926
Memory/Thought Problems	IgM	-0.453571	0.441926
Muscle Pain	IgA	0.159564	0.980244
Muscle Pain	IgG	-0.0143823	0.980244
Muscle Pain	IgM	-0.200975	0.980244
Nausea/Diarrhea/Vomiting	IgA	-0.376308	0.579324
Nausea/Diarrhea/Vomiting	IgG	-0.571611	0.579324
Nausea/Diarrhea/Vomiting	IgM	-0.77654	0.579324
Need Supplemental O2	IgA	0.63055	0.487207
Need Supplemental O2	IgG	0.917486	0.487207
Need Supplemental O2	IgM	0.846793	0.487207
Pneumonia	IgA	1.21859	0.646219
Pneumonia	IgG	0.52124	0.697259
Pneumonia	IgM	1.06618	0.646219
Quality Of Life Worse	IgA	0.964254	0.0707466
Quality Of Life Worse	IgG	1.17076	0.0707466
Quality Of Life Worse	IgM	0.745416	0.194515
Shortness Of Breath	IgA	0.537174	0.487789
Shortness Of Breath	IgG	0.523463	0.487789
Shortness Of Breath	IgM	0.42734	0.487789
Skin Rash	IgA	-0.591155	0.397056
Skin Rash	IgG	-1.33403	0.287373
Skin Rash	IgM	-1.06397	0.287373
Sleep Problems	IgA	0.853159	0.0848399
Sleep Problems	IgG	1.60015	0.011151
Sleep Problems	IgM	1.55288	0.011151
Smell/Taste Problems	IgA	-0.262589	0.701016
Smell/Taste Problems	IgG	-0.479653	0.701016
Smell/Taste Problems	IgM	0.519298	0.701016
Sore Throat	IgA	1.4206	0.473691
Sore Throat	IgG	0.761108	0.565365
Sore Throat	IgM	1.34474	0.473691
Toe Problems	IgA	0.16508	0.862517
Toe Problems	IgG	-0.915736	0.851153
Toe Problems	IgM	-0.150295	0.862517
Weakness/Fatigue	IgA	0.469727	0.48611
Weakness/Fatigue	IgG	0.610038	0.48611
Weakness/Fatigue	IgM	0.160962	0.774828

## Sheet: S1E Symptoms vs. Cell Fraction
Symptom	CellType	logFC	adj.P.Val
Pneumonia	Plasma cells	0.0172472	0.00100316
Muscle Pain	T cells follicular helper	-0.0028318	0.0458351
Skin Rash	Plasma cells	-0.00764253	0.052935
Muscle Pain	Macrophages M0	0.00468676	0.0921276
Shortness Of Breath	T cells follicular helper	-0.00268332	0.106767
Memory/Thought Problems	Mast cells resting	0.00316677	0.110441
Muscle Pain	Macrophages M1	0.00104351	0.130007
Lung Problems	Plasma cells	0.00645414	0.143248
Pneumonia	T cells follicular helper	-0.00491739	0.144645
Pneumonia	Mast cells resting	0.00567206	0.177351
Memory/Thought Problems	T cells CD8	-0.0131249	0.180869
Memory/Thought Problems	Plasma cells	-0.00390424	0.180869
Headaches	T cells CD4 memory resting	-0.0132246	0.189422
Headaches	B cells memory	-0.00533325	0.189422
Headaches	T cells CD4 memory activated	-0.0026985	0.189422
Headaches	Macrophages M1	0.00101751	0.189422
Shortness Of Breath	Plasma cells	0.00434599	0.234151
Pneumonia	T cells CD4 memory resting	0.0218785	0.283788
Memory/Thought Problems	T cells CD4 memory resting	-0.00942943	0.29559
Cavities/Teeth Problems	Macrophages M0	0.00649643	0.306761
Muscle Pain	T cells CD8	-0.0101315	0.359754
Muscle Pain	T cells CD4 memory resting	-0.00843994	0.359754
Muscle Pain	Plasma cells	-0.00275213	0.359754
Headaches	Neutrophils	0.0293239	0.367482
Health Worse	Macrophages M0	0.00395634	0.377683
Headaches	Plasma cells	-0.00280426	0.382064
Headaches	Mast cells resting	-0.00188024	0.382064
Quality Of Life Worse	Neutrophils	0.0281141	0.439039
Quality Of Life Worse	Monocytes	-0.0171512	0.439039
Quality Of Life Worse	T cells follicular helper	-0.00167815	0.439039
Quality Of Life Worse	Macrophages M1	-0.000704956	0.439039
Memory/Thought Problems	Neutrophils	0.0236296	0.439772
Quality Of Life Worse	B cells memory	-0.00304047	0.445699
Quality Of Life Worse	Plasma cells	0.00250561	0.445699
Sleep Problems	T cells CD8	-0.0103976	0.449068
Sleep Problems	B cells memory	-0.0044178	0.449068
Sleep Problems	Macrophages M1	-0.00079169	0.449068
Joint Pain	T cells gamma delta	0.0028276	0.462809
Joint Pain	Macrophages M0	0.00254895	0.462809
Joint Pain	Mast cells resting	0.00209162	0.462809
Joint Pain	T cells CD4 memory activated	0.00187695	0.462809
Joint Pain	T cells follicular helper	-0.00134695	0.462809
Lung Problems	Mast cells resting	0.00258345	0.46568
Lung Problems	T cells follicular helper	-0.00200123	0.46568
Nausea/Diarrhea/Vomiting	Mast cells resting	0.00347337	0.491794
Nausea/Diarrhea/Vomiting	Plasma cells	-0.00467404	0.498319
Nausea/Diarrhea/Vomiting	T cells CD4 memory activated	-0.00255606	0.498319
Muscle Pain	Monocytes	0.00893417	0.499774
Muscle Pain	B cells memory	0.0027062	0.499774
Quality Of Life Worse	Macrophages M0	0.00204234	0.51414
Nausea/Diarrhea/Vomiting	B cells memory	-0.0046	0.521377
Quality Of Life Worse	NK cells resting	-0.00359016	0.53501
Quality Of Life Worse	Mast cells resting	-0.00120114	0.53501
Eating More/Less	Macrophages M0	0.00375218	0.544382
Sleep Problems	Plasma cells	-0.00247377	0.548677
Sleep Problems	T cells follicular helper	-0.00123673	0.548677
Daily Mood Worse	Neutrophils	0.0282537	0.550325
Daily Mood Worse	Monocytes	-0.0163542	0.550325
Daily Mood Worse	Plasma cells	0.00303308	0.550325
Sleep Problems	T cells CD4 memory activated	-0.00136948	0.558355
Eating More/Less	Mast cells resting	0.00206361	0.570219
Need Supplemental O2	T cells follicular helper	-0.00336446	0.57932
Anxiety/Depression	Neutrophils	0.0265362	0.584274
Anxiety/Depression	Monocytes	-0.0122067	0.584274
Anxiety/Depression	T cells CD8	-0.00808378	0.584274
Anxiety/Depression	T cells gamma delta	-0.00191748	0.584274
Anxiety/Depression	T cells follicular helper	-0.00163408	0.584274
Cavities/Teeth Problems	NK cells resting	0.0104926	0.586607
Cavities/Teeth Problems	Monocytes	-0.017073	0.589368
Cavities/Teeth Problems	T cells CD4 memory resting	-0.0127704	0.589368
Cavities/Teeth Problems	Plasma cells	-0.00363073	0.589368
Sleep Problems	Neutrophils	0.0177296	0.592205
Hair Loss	Neutrophils	0.0279317	0.60196
Hair Loss	Monocytes	-0.0179423	0.60196
Hair Loss	T cells CD8	-0.00980226	0.60196
Hair Loss	Macrophages M0	0.00350669	0.60196
Eating More/Less	Plasma cells	0.00281206	0.618275
Nausea/Diarrhea/Vomiting	T cells CD8	0.0100677	0.618591
Quality Of Life Worse	T cells gamma delta	-0.000999247	0.628687
Hair Loss	T cells CD4 memory resting	-0.00769994	0.649544
Muscle Pain	NK cells resting	0.00298226	0.672327
Shortness Of Breath	T cells CD4 memory resting	0.00680509	0.677022
Shortness Of Breath	B cells memory	-0.00337191	0.677022
Shortness Of Breath	T cells gamma delta	0.00183289	0.677022
Shortness Of Breath	Mast cells resting	0.00131643	0.679595
Smell/Taste Problems	Macrophages M0	0.00510606	0.680686
Daily Mood Worse	NK cells resting	-0.00457656	0.689063
Daily Mood Worse	T cells follicular helper	-0.00120961	0.689063
Joint Pain	Neutrophils	-0.0157599	0.700356
Joint Pain	NK cells resting	0.00357572	0.700356
Nausea/Diarrhea/Vomiting	Monocytes	0.0106323	0.700784
Nausea/Diarrhea/Vomiting	NK cells resting	-0.00480995	0.700784
Hair Loss	T cells CD4 memory activated	-0.00134293	0.71088
Headaches	T cells follicular helper	-0.000841507	0.714407
Memory/Thought Problems	T cells CD4 memory activated	-0.00113019	0.723623
Pneumonia	T cells CD8	-0.00918639	0.757488
Pneumonia	NK cells resting	-0.00712123	0.757488
Pneumonia	B cells memory	-0.00477931	0.757488
Pneumonia	T cells gamma delta	0.0028734	0.757488
Pneumonia	T cells CD4 memory activated	-0.00138276	0.757488
Pneumonia	Macrophages M1	-0.000587404	0.757488
Daily Mood Worse	T cells CD8	-0.00525659	0.770751
Daily Mood Worse	Macrophages M1	-0.000428983	0.770751
Joint Pain	Monocytes	0.00457537	0.777192
Joint Pain	B cells memory	0.00137183	0.777192
Joint Pain	Plasma cells	0.00116604	0.777192
Eating More/Less	T cells CD8	-0.00644677	0.784668
Eating More/Less	B cells memory	-0.00209573	0.784668
Eating More/Less	T cells gamma delta	0.00143815	0.784668
Eating More/Less	T cells follicular helper	-0.000757524	0.784668
Cavities/Teeth Problems	Neutrophils	0.0185628	0.784932
Cavities/Teeth Problems	T cells gamma delta	-0.00143182	0.784932
Cavities/Teeth Problems	T cells follicular helper	0.00117714	0.784932
Cavities/Teeth Problems	Macrophages M1	-0.000443428	0.784932
Skin Rash	Neutrophils	0.0175854	0.798581
Skin Rash	T cells CD8	-0.00840356	0.798581
Skin Rash	T cells gamma delta	0.002396	0.798581
Skin Rash	B cells memory	-0.00215466	0.798581
Skin Rash	Macrophages M0	0.00134518	0.798581
Skin Rash	T cells follicular helper	0.00123881	0.798581
Skin Rash	T cells CD4 memory activated	-0.00123607	0.798581
Skin Rash	Macrophages M1	0.000743422	0.798581
Skin Rash	Mast cells resting	0.000660289	0.798581
Smell/Taste Problems	T cells CD4 memory resting	-0.00839902	0.802054
Smell/Taste Problems	B cells memory	-0.00422081	0.802054
Smell/Taste Problems	T cells CD8	-0.00374519	0.802054
Smell/Taste Problems	T cells CD4 memory activated	0.00181379	0.802054
Smell/Taste Problems	T cells gamma delta	-0.00170459	0.802054
Smell/Taste Problems	Plasma cells	-0.00167476	0.802054
Smell/Taste Problems	Mast cells resting	-0.000765857	0.802054
Smell/Taste Problems	T cells follicular helper	-0.000636775	0.802054
Smell/Taste Problems	Macrophages M1	0.000494572	0.802054
Sleep Problems	T cells CD4 memory resting	0.00283913	0.802247
Sleep Problems	Mast cells resting	0.00083223	0.802247
Sleep Problems	T cells gamma delta	0.000634219	0.802247
Cavities/Teeth Problems	B cells memory	-0.0017348	0.815273
Memory/Thought Problems	Macrophages M0	0.00123742	0.817271
Memory/Thought Problems	T cells follicular helper	0.000694534	0.817271
Daily Mood Worse	T cells gamma delta	-0.000835791	0.818293
Daily Mood Worse	Mast cells resting	-0.000814881	0.818293
Daily Mood Worse	T cells CD4 memory activated	0.000493013	0.81863
Muscle Pain	T cells CD4 memory activated	0.000519199	0.840727
Lung Problems	Neutrophils	-0.009663	0.847438
Lung Problems	T cells CD4 memory resting	0.0077027	0.847438
Lung Problems	Monocytes	-0.00540029	0.847438
Lung Problems	NK cells resting	0.0027704	0.847438
Lung Problems	B cells memory	0.00156338	0.847438
Lung Problems	T cells gamma delta	0.000626379	0.847438
Lung Problems	T cells CD4 memory activated	0.000500186	0.847438
Toe Problems	Neutrophils	-0.0203464	0.848502
Toe Problems	T cells CD4 memory resting	0.00809485	0.848502
Toe Problems	NK cells resting	0.00439025	0.848502
Toe Problems	T cells gamma delta	0.002787	0.848502
Toe Problems	Mast cells resting	0.00244824	0.848502
Toe Problems	Macrophages M0	0.00244647	0.848502
Toe Problems	T cells CD4 memory activated	0.00159323	0.848502
Eating More/Less	T cells CD4 memory activated	0.000725697	0.87073
Eating More/Less	T cells CD4 memory resting	0.00290518	0.873589
Shortness Of Breath	T cells CD8	-0.00360298	0.887361
Shortness Of Breath	NK cells resting	-0.002517	0.887361
Shortness Of Breath	Macrophages M0	0.0010067	0.887361
Anxiety/Depression	Plasma cells	-0.00143752	0.893561
Anxiety/Depression	NK cells resting	0.00136585	0.893561
Anxiety/Depression	Macrophages M0	0.000902209	0.893561
Anxiety/Depression	Mast cells resting	0.000648643	0.893561
Anxiety/Depression	Macrophages M1	0.000354103	0.893561
Headaches	T cells CD8	-0.00288705	0.894738
Headaches	Macrophages M0	0.000916141	0.894738
Hair Loss	NK cells resting	0.00160635	0.901192
Hair Loss	Plasma cells	-0.000614251	0.901192
Hair Loss	T cells follicular helper	-0.000528746	0.901192
Hair Loss	T cells gamma delta	-0.000434506	0.901192
Increased Mucus	Neutrophils	0.0178089	0.920702
Increased Mucus	Monocytes	-0.0120815	0.920702
Increased Mucus	T cells CD4 memory resting	-0.00254879	0.920702
Increased Mucus	B cells memory	0.00183759	0.920702
Increased Mucus	Plasma cells	-0.00158666	0.920702
Increased Mucus	T cells gamma delta	-0.00146461	0.920702
Increased Mucus	T cells CD4 memory activated	0.000976759	0.920702
Increased Mucus	Macrophages M0	0.000956265	0.920702
Increased Mucus	T cells follicular helper	-0.000697933	0.920702
Increased Mucus	Macrophages M1	-0.000187026	0.920702
Eating More/Less	Neutrophils	-0.00627986	0.931308
Health Worse	T cells CD4 memory resting	0.00642044	0.947605
Health Worse	Neutrophils	-0.0047614	0.947605
Health Worse	Monocytes	-0.00410563	0.947605
Health Worse	T cells CD8	0.00254198	0.947605
Health Worse	Plasma cells	0.00154115	0.947605
Health Worse	T cells follicular helper	-0.000829299	0.947605
Health Worse	B cells memory	-0.000810247	0.947605
Health Worse	T cells gamma delta	-0.000789981	0.947605
Health Worse	Macrophages M1	-0.000612995	0.947605
Shortness Of Breath	Monocytes	-0.00281681	0.948358
Toe Problems	B cells memory	-0.00155986	0.953287
Toe Problems	T cells follicular helper	0.000372382	0.953287
Toe Problems	Macrophages M1	0.000248455	0.953287
Chest Pain/Cardiac Issues	Neutrophils	0.0224961	0.954184
Chest Pain/Cardiac Issues	T cells CD8	-0.0102165	0.954184
Chest Pain/Cardiac Issues	T cells CD4 memory resting	-0.00399526	0.954184
Chest Pain/Cardiac Issues	NK cells resting	-0.00293429	0.954184
Chest Pain/Cardiac Issues	B cells memory	-0.0027211	0.954184
Chest Pain/Cardiac Issues	T cells follicular helper	-0.00152508	0.954184
Chest Pain/Cardiac Issues	Macrophages M0	0.00136533	0.954184
Chest Pain/Cardiac Issues	Plasma cells	-0.000896136	0.954184
Chest Pain/Cardiac Issues	T cells gamma delta	0.000439556	0.954184
Chest Pain/Cardiac Issues	Macrophages M1	-0.000253018	0.954184
Nausea/Diarrhea/Vomiting	Neutrophils	-0.0075866	0.955826
Nausea/Diarrhea/Vomiting	Macrophages M1	0.000231955	0.955826
Nausea/Diarrhea/Vomiting	T cells follicular helper	-0.000209303	0.955826
Sore Throat	T cells CD8	-0.0127888	0.9578
Sore Throat	T cells CD4 memory resting	0.0117728	0.9578
Sore Throat	Monocytes	0.00897755	0.9578
Sore Throat	NK cells resting	-0.00636994	0.9578
Sore Throat	B cells memory	0.00544237	0.9578
Sore Throat	Plasma cells	-0.00511619	0.9578
Sore Throat	T cells CD4 memory activated	-0.00146153	0.9578
Sore Throat	Mast cells resting	0.00103135	0.9578
Sore Throat	T cells gamma delta	-0.000740214	0.9578
Sore Throat	Macrophages M1	-0.000411231	0.9578
Weakness/Fatigue	Monocytes	0.00430762	0.982539
Weakness/Fatigue	Neutrophils	-0.00352824	0.982539
Weakness/Fatigue	NK cells resting	-0.00347019	0.982539
Weakness/Fatigue	Macrophages M0	0.00247389	0.982539
Weakness/Fatigue	B cells memory	-0.0021102	0.982539
Weakness/Fatigue	Plasma cells	0.00153155	0.982539
Weakness/Fatigue	T cells follicular helper	-0.00090219	0.982539
Weakness/Fatigue	Mast cells resting	0.000371424	0.982539
Weakness/Fatigue	Macrophages M1	0.00014847	0.982539
Weakness/Fatigue	T cells gamma delta	0.000122859	0.982539
Memory/Thought Problems	Monocytes	-0.00146789	0.984827
Memory/Thought Problems	B cells memory	-0.000626607	0.984827
Need Supplemental O2	Monocytes	0.00958641	0.996756
Need Supplemental O2	T cells CD8	-0.00839414	0.996756
Need Supplemental O2	T cells CD4 memory resting	0.00534473	0.996756
Need Supplemental O2	B cells memory	-0.00338641	0.996756
Need Supplemental O2	Macrophages M0	0.00152761	0.996756
Need Supplemental O2	Plasma cells	0.000761818	0.996756
Need Supplemental O2	NK cells resting	-0.00075125	0.996756
Need Supplemental O2	T cells CD4 memory activated	-0.000452763	0.996756
Need Supplemental O2	Macrophages M1	0.000181114	0.996756
