# Supplementary material for: Molecular states during acute COVID-19 reveal distinct etiologies of long-term sequelae
Source: Nat Med. 2022 Dec 8;29(1):236–46. doi: 10.1038/s41591-022-02107-4 (PMC9873574; doi:10.1038/s41591-022-02107-4)
Supplement: Supplementary file 4 — S2A PASC DEGs, no titer adj.: Table of significant DEGs (adj.P.Val ≤ 0.05) for all PASC symptoms and cell types, with no adjustment for anti-spike antibody titers (ModelVariant = ‘Original’). S2B PASC DEGs, titer-adjusted: Table of significant DEGs (adj.P.Val ≤ 0.05) for all PASC symptoms and cell types, with adjustment for anti-spike antibody titers of IgA, IgG and IgM (ModelVariant = ‘Serology_AGM’). [file 41591_2022_2107_MOESM4_ESM.xlsx]

## Sheet: Description
Item Type

## Sheet: S2A PASC DEGs, no titer adj.
ModelVariant

## Sheet: S2B PASC DEGs, titer-adjusted
ModelVariant
