# Supplementary material for: Molecular states during acute COVID-19 reveal distinct etiologies of long-term sequelae
Source: Nat Med. 2022 Dec 8;29(1):236–46. doi: 10.1038/s41591-022-02107-4 (PMC9873574; doi:10.1038/s41591-022-02107-4)
Supplement: Supplementary file 5 — S3A B cells mem. NoTA: Table of significantly enriched (adj.P.Val ≤ 0.05) Gene Ontology terms for B cells memory for all PASC symptoms without adjustment for anti-spike antibody titers. S3B Macrophages M0 NoTA: Table of significantly enriched (adj.P.Val ≤ 0.05) Gene Ontology terms for Macrophages M0 for all PASC symptoms without adjustment for anti-spike antibody titers. S3C Macrophages M1 NoTA: Table of significantly enriched (adj.P.Val ≤ 0.05) Gene Ontology terms for Macrophages M1 for all PASC symptoms without adjustment for anti-spike antibody titers. S3D Mast cells rest NoTA: Table of significantly enriched (adj.P.Val ≤ 0.05) Gene Ontology terms for Mast cells resting for all PASC symptoms without adjustment for anti-spike antibody titers. S3E Monocytes NoTA: Table of significantly enriched (adj.P.Val ≤ 0.05) Gene Ontology terms for Monocytes for all PASC symptoms without adjustment for anti-spike antibody titers. S3F Neutrophils NoTA: Table of significantly enriched (adj.P.Val ≤ 0.05) Gene Ontology terms for Neutrophils for all PASC symptoms without adjustment for anti-spike antibody titers. S3G NK cells rest NoTA: Table of significantly enriched (adj.P.Val ≤ 0.05) Gene Ontology terms for NK cells resting for all PASC symptoms without adjustment for anti-spike antibody titers. S3H Plasma cells NoTA: Table of significantly enriched (adj.P.Val ≤ 0.05) Gene Ontology terms for Plasma cells for all PASC symptoms without adjustment for anti-spike antibody titers. S3I T cells CD4 mem. act. NoTA: Table of significantly enriched (adj.P.Val ≤ 0.05) Gene Ontology terms for T cells CD4 memory activated for all PASC symptoms without adjustment for anti-spike antibody titers. S3J T cells CD4 mem. rest NoTA: Table of significantly enriched (adj.P.Val ≤ 0.05) Gene Ontology terms for T cells CD4 memory resting for all PASC symptoms without adjustment for anti-spike antibody titers. S3K T cells CD8 NoTA: Table of significantly enriched (adj.P.Val ≤ 0.05) Gene Ontology terms for [file 41591_2022_2107_MOESM5_ESM.xlsx]

## Sheet: Description
Item Type

## Sheet: S3A B cells mem. NoTA
Symptom

## Sheet: S3B Macrophages M0 NoTA
Symptom

## Sheet: S3C Macrophages M1 NoTA
Symptom

## Sheet: S3D Mast cells rest NoTA
Symptom

## Sheet: S3E Monocytes NoTA
Symptom

## Sheet: S3F Neutrophils NoTA
Symptom

## Sheet: S3G NK cells rest NoTA
Symptom

## Sheet: S3H Plasma cells NoTA
Symptom

## Sheet: S3I T cells CD4 mem. act. NoTA
Symptom

[truncated: 13 more sheets: S3J T cells CD4 mem. rest NoTA, S3K T cells CD8 NoTA, S3L T cells gamma delta NoTA, S3M B cells mem. TA, S3N Macrophages M1 TA, S3O Monocytes TA, S3P Neutrophils TA, S3Q NK cells rest TA, S3R Plasma cells TA, S3S T cells CD4 mem. act. TA, S3T T cells CD4 mem. rest TA, S3U T cells CD8 TA, S3V T cells gamma delta TA]
