# Supplementary material for: Molecular states during acute COVID-19 reveal distinct etiologies of long-term sequelae
Source: Nat Med. 2022 Dec 8;29(1):236–46. doi: 10.1038/s41591-022-02107-4 (PMC9873574; doi:10.1038/s41591-022-02107-4)
Supplement: Supplementary file 6 — S4A PASC DEGs, term elim.: Table of significant DEGs (adj.P.Val ≤ 0.05) for all PASC symptoms and cell types, with specific terms dropped from the model (ModelVariant ‘No*’). S4B PASC DEGs, 1-titer adj.: Table of significant DEGs (adj.P.Val ≤ 0.05) for all PASC symptoms and cell types, with adjustment for single classes of anti-spike antibody titers (ModelVariant = ‘Serology_Ig*’). [file 41591_2022_2107_MOESM6_ESM.xlsx]

## Sheet: Description
Item Type

## Sheet: S4A PASC DEGs, term elim.
ModelVariant

## Sheet: S4B PASC DEGs, 1-titer adj.
ModelVariant
