# Supplementary material for: Molecular states during acute COVID-19 reveal distinct etiologies of long-term sequelae
Source: Nat Med. 2022 Dec 8;29(1):236–46. doi: 10.1038/s41591-022-02107-4 (PMC9873574; doi:10.1038/s41591-022-02107-4)
Supplement: Supplementary file 7 — S5A No Serology Adjustment: Cell type marker enrichment results for CTS DEGs with no serology adjustment. S5B Serology Adjustment: Cell type marker enrichment results for CTS DEGs with serology adjustment. [file 41591_2022_2107_MOESM7_ESM.xlsx]

## Sheet: Description
Item Type	Item	Description
Sheet	Description	Description of sheets and columns
	S5A No Serology Adjustment	Cell type marker enrichment results for cell-type-specific DEGs with no serology adjustment
	S5B Serology Adjustment	Cell type marker enrichment results for cell-type-specific DEGs with serology adjustment
Column	Item Type	Type of table component described
	Item	Table component described
	Description	Description of table component
	Cell Type	The cell type tested for enrichment
	DEGs	Total number of DEGs for cell type
	Markers	Total number of marker genes for cell type
	Overlap	Number of DE marker genes for cell type
	Odds Ratio	Fisher's exact test odds ratio
	P Value	p-value for one-sided Fisher's exact test
	Adj. P Value	p-value corrected for multiple testing by Benjamini-Hochberg method

## Sheet: S5A No Serology Adjustment
Cell Type	DEGs	Markers	Overlap	Odds Ratio	P Value	Adj. P Value
plasma Cells	882	248	123	26.1563	6.59885e-103	6.59885e-102
Macrophage	498	1186	109	5.10336	7.10494e-36	3.55247e-35
T cell, CD4+	2387	360	108	3.48899	2.19916e-22	7.33053e-22
T cell, CD8+	1239	395	49	2.33348	5.44442e-07	1.3611e-06
Monocyte	52	1738	13	3.75156	0.000220892	0.000441783
B cell	241	154	5	2.95782	0.0315583	0.0525971
T cell, gamma delta	382	124	4	1.82472	0.185709	0.265299
NK	258	246	3	1.00184	0.578267	0.722834
Neutrophil	1591	343	11	0.404124	0.999774	1
Mast	170	15	0	0	1	1

## Sheet: S5B With Serology Adjustment
Cell Type	DEGs	Markers	Overlap	Odds Ratio	P Value	Adj. P Value
plasma Cells	527	248	114	42.2574	2.28953e-117	2.28953e-116
T cell, CD4+	1689	360	90	4.00971	3.86614e-23	1.93307e-22
Monocyte	439	1738	91	3.03353	9.0173e-17	3.00576e-16
T cell, CD8+	1246	395	58	2.84085	1.07788e-10	2.6947e-10
B cell	159	154	6	5.53328	0.00109329	0.00218658
T cell, gamma delta	640	124	11	3.16314	0.00135286	0.00225477
Macrophage	99	1186	10	1.90312	0.0502166	0.071738
NK	184	246	1	0.463142	0.884395	1
Neutrophil	1161	343	4	0.200853	0.999995	1
Mast	2	15	0	0	1	1
