# Supplementary material for: Molecular states during acute COVID-19 reveal distinct etiologies of long-term sequelae
Source: Nat Med. 2022 Dec 8;29(1):236–46. doi: 10.1038/s41591-022-02107-4 (PMC9873574; doi:10.1038/s41591-022-02107-4)
Supplement: Supplementary file 8 — S6A DEG Cell Type mappings: Table of cell type mappings from LM22 reference to broad categories used to assemble lists of CTS DEGs. S6B Marker Gene Cell Type Map: Table of cell type mappings used to annotate cell type marker genes to broad categories from the scientific literature. [file 41591_2022_2107_MOESM8_ESM.xlsx]

## Sheet: Description
Item Type

## Sheet: S6A DEG Cell Type mappings
Author

## Sheet: S6B Marker Gene Cell Type Map
LM22 cell type
