# Supplementary material for: Molecular states during acute COVID-19 reveal distinct etiologies of long-term sequelae
Source: Nat Med. 2022 Dec 8;29(1):236–46. doi: 10.1038/s41591-022-02107-4 (PMC9873574; doi:10.1038/s41591-022-02107-4)
Supplement: Source Data Fig. 2 — Statistical Source Data for Fig. 2a [file 41591_2022_2107_MOESM9_ESM.xlsx]

## Sheet: Sheet 1
Var1
