# Supplementary material for: Molecular states during acute COVID-19 reveal distinct etiologies of long-term sequelae
Source: Nat Med. 2022 Dec 8;29(1):236–46. doi: 10.1038/s41591-022-02107-4 (PMC9873574; doi:10.1038/s41591-022-02107-4)
Supplement: Source Data Fig. 4 — Statistical Source Data for Fig. 4 [file 41591_2022_2107_MOESM10_ESM.xlsx]

## Sheet: Plasma cells
Symptom_Label1	Symptom_Label2	TiterAdjusted	Direction	Count	OR	pval	padj_Holm	Significant
Lung Problems	Nausea/Diarrhea/Vomiting	With titer adjustment	Same	0	0	1	1	FALSE
Lung Problems	Pneumonia	With titer adjustment	Same	141	680.437	1.25301e-249	7.51805e-248	TRUE
Lung Problems	Skin Rash	With titer adjustment	Same	0	0	1	1	FALSE
Lung Problems	Sleep Problems	With titer adjustment	Same	0	0	1	1	FALSE
Lung Problems	Smell/Taste Problems	With titer adjustment	Same	0	0	1	1	FALSE
Lung Problems	Nausea/Diarrhea/Vomiting	Without titer adjustment	Same	0	0	1	1	FALSE
Lung Problems	Pneumonia	Without titer adjustment	Same	75	370.07	3.3253e-134	1.82891e-132	TRUE
Lung Problems	Skin Rash	Without titer adjustment	Same	0	0	1	1	FALSE
Lung Problems	Sleep Problems	Without titer adjustment	Same	1	0.896784	0.674238	1	FALSE
Lung Problems	Smell/Taste Problems	Without titer adjustment	Same	0	0	1	1	FALSE
Pneumonia	Nausea/Diarrhea/Vomiting	With titer adjustment	Same	0	0	1	1	FALSE
Pneumonia	Skin Rash	With titer adjustment	Same	0	0	1	1	FALSE
Pneumonia	Sleep Problems	With titer adjustment	Same	0	0	1	1	FALSE
Pneumonia	Smell/Taste Problems	With titer adjustment	Same	0	0	1	1	FALSE
Pneumonia	Nausea/Diarrhea/Vomiting	Without titer adjustment	Same	0	0	1	1	FALSE
Pneumonia	Skin Rash	Without titer adjustment	Same	0	0	1	1	FALSE
Pneumonia	Sleep Problems	Without titer adjustment	Same	0	0	1	1	FALSE
Pneumonia	Smell/Taste Problems	Without titer adjustment	Same	0	0	1	1	FALSE
Skin Rash	Nausea/Diarrhea/Vomiting	With titer adjustment	Same	9	1070.21	2.40033e-18	1.03214e-16	TRUE
Skin Rash	Nausea/Diarrhea/Vomiting	Without titer adjustment	Same	101	271.94	8.05859e-166	4.67398e-164	TRUE
Sleep Problems	Nausea/Diarrhea/Vomiting	With titer adjustment	Same	0	0	1	1	FALSE
Sleep Problems	Skin Rash	With titer adjustment	Same	0	0	1	1	FALSE
Sleep Problems	Nausea/Diarrhea/Vomiting	Without titer adjustment	Same	58	101.033	5.03498e-82	2.61819e-80	TRUE
Sleep Problems	Skin Rash	Without titer adjustment	Same	95	202.733	5.7045e-149	3.19452e-147	TRUE
Smell/Taste Problems	Nausea/Diarrhea/Vomiting	With titer adjustment	Same	0	0	1	1	FALSE
Smell/Taste Problems	Skin Rash	With titer adjustment	Same	6	5.26097	0.00140392	0.054753	FALSE
Smell/Taste Problems	Sleep Problems	With titer adjustment	Same	0	0	1	1	FALSE
Smell/Taste Problems	Nausea/Diarrhea/Vomiting	Without titer adjustment	Same	28	9.95381	1.62502e-17	6.82507e-16	TRUE
Smell/Taste Problems	Skin Rash	Without titer adjustment	Same	51	15.0407	1.58076e-37	7.58765e-36	TRUE
Smell/Taste Problems	Sleep Problems	Without titer adjustment	Same	30	10.3305	5.00787e-19	2.25354e-17	TRUE
Nausea/Diarrhea/Vomiting	Lung Problems	With titer adjustment	Opposite	2	18.6518	0.00739844	0.273742	FALSE
Nausea/Diarrhea/Vomiting	Pneumonia	With titer adjustment	Opposite	2	30.8754	0.00282321	0.107282	FALSE
Nausea/Diarrhea/Vomiting	Skin Rash	With titer adjustment	Opposite	0	0	1	1	FALSE
Nausea/Diarrhea/Vomiting	Sleep Problems	With titer adjustment	Opposite	0	0	1	1	FALSE
Nausea/Diarrhea/Vomiting	Smell/Taste Problems	With titer adjustment	Opposite	0	0	1	1	FALSE
Nausea/Diarrhea/Vomiting	Lung Problems	Without titer adjustment	Opposite	25	33.2573	2.36593e-27	1.08833e-25	TRUE
Nausea/Diarrhea/Vomiting	Pneumonia	Without titer adjustment	Opposite	52	107.624	2.7129e-75	1.38358e-73	TRUE
Nausea/Diarrhea/Vomiting	Skin Rash	Without titer adjustment	Opposite	0	0	1	1	FALSE
Nausea/Diarrhea/Vomiting	Sleep Problems	Without titer adjustment	Opposite	0	0	1	1	FALSE
Nausea/Diarrhea/Vomiting	Smell/Taste Problems	Without titer adjustment	Opposite	0	0	1	1	FALSE
Pneumonia	Lung Problems	With titer adjustment	Opposite	0	0	1	1	FALSE
Pneumonia	Lung Problems	Without titer adjustment	Opposite	0	0	1	1	FALSE
Skin Rash	Lung Problems	With titer adjustment	Opposite	88	97.1764	2.23886e-118	1.20899e-116	TRUE
Skin Rash	Pneumonia	With titer adjustment	Opposite	98	316.144	1.32959e-166	7.84457e-165	TRUE
Skin Rash	Sleep Problems	With titer adjustment	Opposite	0	0	1	1	FALSE
Skin Rash	Smell/Taste Problems	With titer adjustment	Opposite	0	0	1	1	FALSE
Skin Rash	Lung Problems	Without titer adjustment	Opposite	44	54.1779	1.40673e-53	7.03364e-52	TRUE
Skin Rash	Pneumonia	Without titer adjustment	Opposite	93	301.587	1.05196e-155	5.99615e-154	TRUE
Skin Rash	Sleep Problems	Without titer adjustment	Opposite	0	0	1	1	FALSE
Skin Rash	Smell/Taste Problems	Without titer adjustment	Opposite	0	0	1	1	FALSE
Sleep Problems	Lung Problems	With titer adjustment	Opposite	0	0	1	1	FALSE
Sleep Problems	Pneumonia	With titer adjustment	Opposite	0	0	1	1	FALSE
Sleep Problems	Smell/Taste Problems	With titer adjustment	Opposite	0	0	1	1	FALSE
Sleep Problems	Lung Problems	Without titer adjustment	Opposite	31	43.172	2.50312e-36	1.17646e-34	TRUE
Sleep Problems	Pneumonia	Without titer adjustment	Opposite	63	153.862	2.94245e-97	1.5595e-95	TRUE
Sleep Problems	Smell/Taste Problems	Without titer adjustment	Opposite	0	0	1	1	FALSE
Smell/Taste Problems	Lung Problems	With titer adjustment	Opposite	20	13.334	2.64489e-15	1.0844e-13	TRUE
Smell/Taste Problems	Pneumonia	With titer adjustment	Opposite	16	17.4064	2.78497e-14	1.11399e-12	TRUE
Smell/Taste Problems	Lung Problems	Without titer adjustment	Opposite	27	11.7459	1.60779e-18	7.07428e-17	TRUE
Smell/Taste Problems	Pneumonia	Without titer adjustment	Opposite	44	22.5891	7.1929e-39	3.52452e-37	TRUE
Lung Problems	Lung Problems	With titer adjustment		282
Lung Problems	Lung Problems	Without titer adjustment		138
Nausea/Diarrhea/Vomiting	Nausea/Diarrhea/Vomiting	With titer adjustment		10
Nausea/Diarrhea/Vomiting	Nausea/Diarrhea/Vomiting	Without titer adjustment		164
Pneumonia	Pneumonia	With titer adjustment		172
Pneumonia	Pneumonia	Without titer adjustment		142
Skin Rash	Skin Rash	With titer adjustment		185
Skin Rash	Skin Rash	Without titer adjustment		224
Sleep Problems	Sleep Problems	With titer adjustment		3
Sleep Problems	Sleep Problems	Without titer adjustment		171
Smell/Taste Problems	Smell/Taste Problems	With titer adjustment		139
Smell/Taste Problems	Smell/Taste Problems	Without titer adjustment		454
