# Supplementary material for: Molecular states during acute COVID-19 reveal distinct etiologies of long-term sequelae
Source: Nat Med. 2022 Dec 8;29(1):236–46. doi: 10.1038/s41591-022-02107-4 (PMC9873574; doi:10.1038/s41591-022-02107-4)
Supplement: Source Data Extended Data Fig. 6 — Statistical Source Data for Extended Data Fig. 6 [file 41591_2022_2107_MOESM12_ESM.xlsx]

## Sheet: Quality Of Life Worse
Celltype_Label1	Celltype_Label2	TiterAdjusted	Direction	Count	OR	pval	padj_Holm	Significant
T cells CD8	NK cells resting	With titer adjustment	Same	71	83.4478	9.01148e-79	1.08138e-77	TRUE
T cells gamma delta	NK cells resting	With titer adjustment	Same	13	7.44573	1.19484e-07	9.5587e-07	TRUE
T cells gamma delta	T cells CD8	With titer adjustment	Same	117	7.99071	5.04392e-55	4.53953e-54	TRUE
T cells CD8	NK cells resting	Without titer adjustment	Same	75	31.985	1.83889e-67	2.02278e-66	TRUE
T cells gamma delta	NK cells resting	Without titer adjustment	Same	10	4.9767	7.1785e-05	0.000502495	TRUE
T cells gamma delta	T cells CD8	Without titer adjustment	Same	105	10.3448	2.06283e-58	2.06283e-57	TRUE
NK cells resting	T cells CD8	With titer adjustment	Opposite	0	0	1	1	FALSE
NK cells resting	T cells gamma delta	With titer adjustment	Opposite	0	0	1	1	FALSE
T cells CD8	T cells gamma delta	With titer adjustment	Opposite	0	0	1	1	FALSE
NK cells resting	T cells CD8	Without titer adjustment	Opposite	0	0	1	1	FALSE
NK cells resting	T cells gamma delta	Without titer adjustment	Opposite	0	0	1	1	FALSE
T cells CD8	T cells gamma delta	Without titer adjustment	Opposite	0	0	1	1	FALSE
NK cells resting	NK cells resting	With titer adjustment		91
T cells CD8	T cells CD8	With titer adjustment		931
T cells gamma delta	T cells gamma delta	With titer adjustment		475
NK cells resting	NK cells resting	Without titer adjustment		131
T cells CD8	T cells CD8	Without titer adjustment		921
T cells gamma delta	T cells gamma delta	Without titer adjustment		354

## Sheet: Cavities and Teeth Problems
Celltype_Label1	Celltype_Label2	TiterAdjusted	Direction	Count	OR	pval	padj_Holm	Significant
Neutrophils	T cells CD4 memory resting	With titer adjustment	Same	0	0	1	1	FALSE
Neutrophils	T cells CD4 memory resting	Without titer adjustment	Same	0	0	1	1	FALSE
T cells CD4 memory resting	Neutrophils	With titer adjustment	Opposite	614	33.8682	0	0	TRUE
T cells CD4 memory resting	Neutrophils	Without titer adjustment	Opposite	914	29.5718	0	0	TRUE
Neutrophils	Neutrophils	With titer adjustment		1056
T cells CD4 memory resting	T cells CD4 memory resting	With titer adjustment		1407
Neutrophils	Neutrophils	Without titer adjustment		1443
T cells CD4 memory resting	T cells CD4 memory resting	Without titer adjustment		2003
